# Supplementary material for: Novel mechanisms of MITF regulation identified in a mouse suppressor screen
Source: EMBO Rep. 2024 Aug 21;25(10):4252–80. doi: 10.1038/s44319-024-00225-3 (PMC11467436; doi:10.1038/s44319-024-00225-3)
Supplement: Supplementary file 3 — Dataset EV1 [file 44319_2024_225_MOESM3_ESM.xls]

## Sheet: Data EV1
seqnames	start	end	width	strand	p.value	FDR	annotation	geneChr	geneStart	geneEnd	geneLength	geneStrand	geneId	distanceToTSS	ENSEMBL	SYMBOL	GENENAME
chr8	75208779	75209447	669	*	3.56e-32	9.94e-28	Intron (ENST00000676364.1/ENST00000676364.1, intron 1 of 2)	8	75223115	75352327	129213	2	101805492	142880	ENSG00000249395	CASC9	cancer susceptibility 9
chr20	31403721	31404249	529	*	2.97e-29	4.14e-25	Distal Intergenic	20	31404845	31412838	7994	2	245934	8589	ENSG00000204548	DEFB121	defensin beta 121
chr16	19431741	19432843	1103	*	1.18e-25	1.1e-20	Intron (ENST00000541464.5/79838, intron 2 of 20)	16	19410496	19499113	88618	1	79838	21245	ENSG00000103534	TMC5	transmembrane channel like 5
chr5	96528370	96529893	1524	*	3.54e-21	2.47e-18	Promoter (<=1kb)	5	96529821	96779595	249775	1	831	0	ENSG00000153113	CAST	calpastatin
chr20	20913439	20913985	547	*	2.59e-20	1.22e-16	Distal Intergenic	20	21085576	21106514	20939	2	105372556	192529	ENSG00000225127	LINC00237	long intergenic non-protein coding RNA 237
chr1	63547639	63548185	547	*	2.61e-20	1.22e-16	Promoter (<=1kb)	1	63547082	63550636	3555	1	79469	557	NA	DLEU2L	deleted in lymphocytic leukemia 2 like
chr7	125136354	125137595	1242	*	2.86e-17	1.14e-13	Intron (ENST00000660851.1/401398, intron 3 of 3)	7	125151326	125153611	2286	2	105375486	16016	ENSG00000224899	LINC02830	long intergenic non-protein coding RNA 2830
chr7	19957761	19958738	978	*	4.34e-17	1.37e-13	Intron (ENST00000691231.1/101927668, intron 5 of 5)	7	20096137	20130475	34339	1	105375181	-137399	NA	LOC105375181	uncharacterized LOC105375181
chr7	11540360	11540948	589	*	4.41e-17	1.37e-13	Intron (ENST00000423059.9/221981, intron 6 of 27)	7	11370365	11832198	461834	2	221981	291250	ENSG00000005108	THSD7A	thrombospondin type 1 domain containing 7A
chr13	94722581	94723381	801	*	7.29e-17	2.04e-13	Intron (ENST00000665450.1/101927284, intron 1 of 3)	13	94712716	94716246	3531	1	100507533	9865	ENSG00000227640	SOX21-AS1	SOX21 antisense divergent transcript 1
chr2	15115632	15116149	518	*	1.33e-16	3.38e-13	Distal Intergenic	2	15166916	15561340	394425	2	51594	445191	ENSG00000151779	NBAS	NBAS subunit of NRZ tethering complex
chr5	40551813	40552267	455	*	4.87e-16	1.14e-12	Intron (ENST00000636863.1/23548, intron 3 of 3)	5	40679915	40693735	13821	1	5734	-127648	ENSG00000171522	PTGER4	prostaglandin E receptor 4
chr7	112834592	112835078	487	*	2.4e-16	5.16e-12	Intron (ENST00000656697.1/101928012, intron 4 of 4)	7	112762377	112790423	28047	2	64418	-44169	ENSG00000146802	TMEM168	transmembrane protein 168
chr8	89473985	89474690	706	*	3.09e-14	6.16e-11	Distal Intergenic	8	89616722	89757383	140662	2	112268015	282693	NA	LOC112268015	uncharacterized LOC112268015
chr12	129629780	129630467	688	*	2.81e-13	5.23e-10	Intron (ENST00000422113.7/121256, intron 2 of 8)	12	129071725	129904025	832301	2	121256	273558	ENSG00000151952	TMEM132D	transmembrane protein 132D
chr5	23440604	23441239	636	*	3.32e-13	5.8e-10	Promoter (2-3kb)	5	23443586	23528093	84508	1	56979	-2347	ENSG00000164256	PRDM9	PR/SET domain 9
chr20	23297950	23299861	1912	*	4.38e-13	7.21e-10	Distal Intergenic	20	23320958	23325352	4395	2	105372571	25491	NA	LOC105372571	uncharacterized LOC105372571
chr7	84412074	84412795	722	*	7.99e-14	1.24e-09	Intron (ENST00000448879.5/10371, intron 2 of 4)	7	83955777	84492724	536948	2	10371	79929	ENSG00000075213	SEMA3A	semaphorin 3A
chr5	148262470	148263120	651	*	1.44e-12	2.13e-09	Intron (ENST00000667608.1/102546294, intron 3 of 4)	5	148268180	148286255	18076	1	153218	-5060	ENSG00000214510	SPINK13	serine peptidase inhibitor Kazal type 13
chr3	41384056	41384462	407	*	6e-12	8.38e-09	Intron (ENST00000301831.9/54986, intron 35 of 36)	3	41194741	41260096	65356	1	1499	189315	ENSG00000168036	CTNNB1	catenin beta 1
chr3	140883473	140884052	580	*	8.16e-12	1.09e-09	Distal Intergenic	3	140941830	140980995	39166	1	55186	-57778	ENSG00000114120	SLC25A36	solute carrier family 25 member 36
chr8	88715670	88716217	548	*	9.17e-12	1.17e-08	Intron (ENST00000665922.1/105375630, intron 4 of 4)	8	88809949	88813144	3196	2	105375631	96927	NA	LOC105375631	LINE-1 retrotransposable element ORF2 protein-like
chr4	57490793	57491971	1179	*	1.47e-11	1.78e-09	Exon (ENST00000664541.1/ENST00000664541.1, exon 1 of 3)	4	57424495	57478341	53847	1	101928851	66298	ENSG00000248505	LINC02380	long intergenic non-protein coding RNA 2380
chr5	121056336	121056896	561	*	3.21e-11	3.73e-10	Distal Intergenic	5	121313908	121359869	45962	1	102467226	-257012	NA	LOC102467226	uncharacterized LOC102467226
chr12	126209805	126210770	966	*	3.4e-11	3.8e-08	Intron (ENST00000642569.1/105370059, intron 1 of 9)	12	126191281	126406953	215673	1	105379613	18524	NA	LOC105379613	uncharacterized LOC105379613
chr8	55219034	55219486	453	*	4.87e-11	5.23e-10	Intron (ENST00000327381.7/114786, intron 1 of 2)	8	55161446	55164451	3006	1	105375844	57588	ENSG00000253857	LOC105375844	uncharacterized LOC105375844
chr1	98497471	98498187	717	*	5.34e-12	5.53e-08	Distal Intergenic	1	98661701	98760500	98800	1	51375	-163514	ENSG00000162627	SNX7	sorting nexin 7
chr16	67226	69872	2647	*	6.52e-12	6.51e-08	Intron (ENST00000262316.10/64285, intron 1 of 17)	16	58059	76355	18297	2	64285	6483	ENSG00000007384	RHBDF1	rhomboid 5 homolog 1
chr11	132690974	132691566	593	*	7.15e-11	6.68e-09	Intron (ENST00000331898.11/4978, intron 1 of 6)	11	132284302	132285081	780	1	100874281	406672	NA	NTM-IT	NTM intronic transcript
chr2	164246515	164247060	546	*	7.17e-11	6.68e-09	Intron (ENST00000429636.1/ENST00000429636.1, intron 2 of 4)	2	164492417	164621482	129066	2	2888	374422	ENSG00000115290	GRB14	growth factor receptor bound protein 14
chr13	47175242	47175946	705	*	8.55e-11	7.71e-08	Distal Intergenic	13	46831546	46897076	65531	2	3356	-278166	ENSG00000102468	HTR2A	5-hydroxytryptamine receptor 2A
chr2	150681342	150682366	1025	*	1.25e-11	1.09e-08	Distal Intergenic	2	150612381	150635818	23438	1	101929282	68961	ENSG00000224048	LINC02612	long intergenic non-protein coding RNA 2612
chr12	80840746	80841338	593	*	3.1e-10	2.63e-07	Intron (ENST00000552864.6/8825, intron 4 of 5)	12	80832533	80832629	97	2	693202	-8117	ENSG00000207763	MIR617	microRNA 617
chr1	177385011	177386069	1059	*	3.86e-10	3.17e-07	Intron (ENST00000659805.2/102724661, intron 3 of 3)	1	177351560	177459759	108200	1	102724661	33451	ENSG00000224968	LINC01645	long intergenic non-protein coding RNA 1645
chr3	101547564	101547969	406	*	4.82e-10	3.85e-07	Distal Intergenic	3	101561868	101566446	4579	1	54931	-13899	ENSG00000174173	TRMT10C	tRNA methyltransferase 10C, mitochondrial RNase P subunit
chr3	89586379	89587161	783	*	1.37e-09	1.07e-06	Distal Intergenic	3	89107621	89482134	374514	1	2042	478758	ENSG00000044524	EPHA3	EPH receptor A3
chr3	104670628	104671135	508	*	1.61e-09	1.21e-06	Distal Intergenic	3	105366909	105576900	209992	1	214	-695774	ENSG00000170017	ALCAM	activated leukocyte cell adhesion molecule
chr1	180611345	180611887	543	*	1.98e-09	1.46e-06	Distal Intergenic	1	180632022	180890279	258258	1	9213	-20135	ENSG00000143324	XPR1	xenotropic and polytropic retrovirus receptor 1
chr8	142614185	142615888	1704	*	2.35e-11	1.69e-08	Promoter (<=1kb)	8	142611049	142614479	3431	2	23237	0	ENSG00000198576	ARC	activity regulated cytoskeleton associated protein
chr17	60695859	60696432	574	*	3.28e-09	2.29e-06	Exon (ENST00000472779.3/ENST00000472779.3, exon 1 of 1)	17	60677453	61392838	715386	1	54828	18406	ENSG00000141376	BCAS3	BCAS3 microtubule associated cell migration factor
chr17	58570387	58571073	687	*	3.74e-09	2.55e-06	3' UTR	17	58520250	58544368	24119	2	5414	-26019	ENSG00000108387	SEPTIN4	septin 4
chr5	83145908	83146307	400	*	3.85e-09	2.56e-06	Intron (ENST00000282268.7/7518, intron 3 of 7)	5	83052846	83077863	25018	2	153339	-68045	ENSG00000174695	TMEM167A	transmembrane protein 167A
chr1	241405676	241406349	674	*	4.54e-09	2.95e-06	Distal Intergenic	1	241424628	241450593	25966	1	105373230	-18279	NA	NA	NA
chr8	49795495	49796014	520	*	6.9e-09	4.38e-06	Distal Intergenic	8	49909789	50796692	886904	1	54212	-113775	ENSG00000147481	SNTG1	syntrophin gamma 1
chr6	151566701	151567114	414	*	8.28e-09	5.07e-06	Intron (ENST00000239374.8/80129, intron 5 of 10)	6	151494017	151621193	127177	1	80129	72684	ENSG00000120262	CCDC170	coiled-coil domain containing 170
chr1	104440046	104440553	508	*	8.34e-10	5.07e-06	Distal Intergenic	1	104072983	104226678	153696	1	100129138	367063	ENSG00000215869	LOC100129138	THAP domain containing 3 pseudogene
chr20	58018606	58019472	867	*	2.12e-08	1.26e-05	Distal Intergenic	20	58003904	58004648	745	1	105376992	14702	ENSG00000275852	LINC01742	long intergenic non-protein coding RNA 1742
chr3	161443846	161444476	631	*	2.32e-09	1.35e-05	Intron (ENST00000473595.1/101243545, intron 3 of 3)	3	161426427	161448242	21816	1	101243545	17419	ENSG00000240567	LINC02067	long intergenic non-protein coding RNA 2067
chr22	37998795	38000384	1590	*	2.45e-08	1.4e-05	Intron (ENST00000407936.5/5435, intron 5 of 5)	22	37988794	37988853	60	1	100616146	10001	ENSG00000284266	MIR4534	microRNA 4534
chr3	59186231	59187194	964	*	2.57e-08	1.43e-05	Intron (ENST00000668131.1/105377110, intron 3 of 6)	3	59050164	59811310	761147	1	105377110	136067	NA	CFAP20DC-DT	CFAP20DC divergent transcript
chr1	168636400	168637280	881	*	2.89e-08	1.58e-05	Distal Intergenic	1	168576605	168582069	5465	1	6375	59795	ENSG00000143184	XCL1	X-C motif chemokine ligand 1
chr1	28860381	28860818	438	*	2.95e-08	1.59e-05	Intron (ENST00000234961.7/4985, intron 2 of 2)	1	28887091	29120046	232956	1	2035	-26273	ENSG00000159023	EPB41	erythrocyte membrane protein band 4.1
chr8	128369832	128370797	966	*	3.58e-08	1.89e-05	Intron (ENST00000652078.1/ENST00000652078.1, intron 4 of 7)	8	128150116	128150188	73	1	100302281	219716	ENSG00000221261	MIR1208	microRNA 1208
chr3	86961498	86961959	462	*	7.74e-10	4.01e-05	3' UTR	3	86876388	86968631	92244	2	105377196	6672	NA	LOC105377196	uncharacterized LOC105377196
chr13	57527486	57527967	482	*	8.26e-08	4.2e-05	Distal Intergenic	13	57631744	57729311	97568	1	27253	-103777	ENSG00000118946	PCDH17	protocadherin 17
chr7	104767771	104768582	812	*	1.26e-07	6.29e-06	Intron (ENST00000401970.3/375612, intron 2 of 3)	7	104738597	104804088	65492	2	105375436	35506	NA	NA	NA
chr7	97090178	97091158	981	*	1.8e-07	8.82e-05	Distal Intergenic	7	97117698	97181763	64066	1	57001	-26540	ENSG00000196636	SDHAF3	succinate dehydrogenase complex assembly factor 3
chr6	17179303	17180466	1164	*	2.43e-07	0.000117	Distal Intergenic	6	17092714	17108156	15443	2	101928463	-71147	ENSG00000287359	LOC101928463	uncharacterized LOC101928463
chr4	47946154	47946883	730	*	3.2e-07	1.52e-05	Intron (ENST00000513724.1/101927157, intron 1 of 1)	4	47847233	47914667	67435	2	152518	-31487	ENSG00000170448	NFXL1	nuclear transcription factor, X-box binding like 1
chr1	219639867	219640787	921	*	4.29e-07	0.0002	Distal Intergenic	1	219608012	219613105	5094	2	643136	-26762	ENSG00000215817	ZC3H11B	zinc finger CCCH-type containing 11B
chr11	60208077	60208913	837	*	5.21e-07	0.000239	Promoter (<=1kb)	11	60209071	60209156	86	2	102465250	243	ENSG00000275344	MIR6503	microRNA 6503
chr16	7138057	7138662	606	*	5.44e-07	0.000245	Intron (ENST00000641259.1/54715, intron 7 of 19)	16	7878799	8112756	233958	2	105371070	974094	NA	LOC105371070	uncharacterized LOC105371070
chr7	35753846	35754602	757	*	5.51e-07	0.000245	Exon (ENST00000437235.7/101928545, exon 5 of 5)	7	35715032	35734924	19893	1	100506725	38814	ENSG00000227544	LINC03013	long intergenic non-protein coding RNA 3013
chr7	78702821	78703211	391	*	5.73e-07	0.00025	Intron (ENST00000354212.9/9863, intron 2 of 21)	7	79008988	79012277	3290	1	100874021	-305777	ENSG00000226978	MAGI2-AS2	MAGI2 antisense RNA 2
chr2	6412448	6413115	668	*	5.85e-07	2.51e-05	Distal Intergenic	2	6366010	6375422	9413	2	101929390	-37026	ENSG00000227007	LINC01247	long intergenic non-protein coding RNA 1247
chr8	121533737	121534114	378	*	5.99e-08	2.51e-05	Distal Intergenic	8	121639293	121904273	264981	1	594842	-105179	NA	HAS2-AS1	HAS2 antisense RNA 1
chr13	73548552	73548934	383	*	6e-08	2.51e-05	Intron (ENST00000649189.1/100874156, intron 3 of 5)	13	73564244	73588070	23827	1	100874155	-15310	NA	LINC00392	long intergenic non-protein coding RNA 392
chr22	39283040	39284714	1675	*	6.11e-08	0.000251	Distal Intergenic	22	39313819	39313911	93	2	116938	29197	ENSG00000209480	SNORD83B	small nucleolar RNA, C/D box 83B
chr15	69003771	69004585	815	*	9.04e-07	3.66e-05	Intron (ENST00000557966.1/79400, intron 2 of 3)	15	69072926	69099987	27062	1	283673	-68341	ENSG00000212766	EWSAT1	Ewing sarcoma associated transcript 1
chr13	105333585	105334105	521	*	9.72e-07	0.000388	Distal Intergenic	13	105410816	105414224	3409	1	105370344	-76711	ENSG00000286929	LOC105370344	uncharacterized LOC105370344
chr19	38062881	38063345	465	*	1.09e-06	0.000429	Intron (ENST00000222345.11/23094, intron 2 of 21)	19	37907208	38208369	301162	1	23094	155673	ENSG00000105738	SIPA1L3	signal induced proliferation associated 1 like 3
chr1	177368324	177368910	587	*	1.11e-06	0.000432	Intron (ENST00000659805.2/102724661, intron 3 of 3)	1	177351560	177459759	108200	1	102724661	16764	ENSG00000224968	LINC01645	long intergenic non-protein coding RNA 1645
chr8	139332790	139333412	623	*	1.34e-06	5.14e-05	Distal Intergenic	8	139600838	139704109	103272	2	51305	370697	ENSG00000169427	KCNK9	potassium two pore domain channel subfamily K member 9
chr6	43992040	43994310	2271	*	1.36e-06	0.000515	Intron (ENST00000690796.2/ENST00000690796.2, intron 1 of 1)	6	44000580	44007612	7033	1	221416	-6270	ENSG00000181577	LINC03040	long intergenic non-protein coding RNA 3040
chr7	38498727	38499141	415	*	1.58e-06	5.9e-05	Intron (ENST00000356264.7/273, intron 3 of 20)	7	38383704	38631420	247717	2	273	132279	ENSG00000078053	AMPH	amphiphysin
chr3	42902369	42902762	394	*	1.78e-06	0.000654	Intron (ENST00000487368.4/1238, intron 3 of 3)	3	42906142	42919334	13193	1	389114	-3380	ENSG00000182983	ZNF662	zinc finger protein 662
chr6	34129602	34130091	490	*	1.89e-07	6.86e-05	Intron (ENST00000538487.7/2914, intron 2 of 10)	6	34018643	34155622	136980	2	2914	25531	ENSG00000124493	GRM4	glutamate metabotropic receptor 4
chr5	76704317	76704724	408	*	1.96e-06	0.000704	Intron (ENST00000274364.11/10788, intron 35 of 35)	5	76712763	76712861	99	1	100302746	-8039	NA	NCRUPAR	non-protein coding RNA, upstream of F2R/PAR1
chr1	155305504	155306594	1091	*	3.05e-07	0.00108	Promoter (2-3kb)	1	155308748	155320666	11919	1	2224	-2154	ENSG00000160752	FDPS	farnesyl diphosphate synthase
chr2	77605487	77606226	740	*	3.47e-06	0.00121	Distal Intergenic	2	76747685	77593196	845512	2	80059	-12291	ENSG00000176204	LRRTM4	leucine rich repeat transmembrane neuronal 4
chr11	22477425	22478225	801	*	3.68e-06	0.00127	Intron (ENST00000534135.6/102723378, intron 2 of 4)	11	22445673	22492073	46401	2	102723378	13848	ENSG00000255323	LINC01495	long intergenic non-protein coding RNA 1495
chr15	64282824	64283213	390	*	4.03e-06	0.00138	Intron (ENST00000303052.13/53944, intron 2 of 11)	15	64165525	64381420	215896	2	53944	98207	ENSG00000169118	CSNK1G1	casein kinase 1 gamma 1
chr2	150690313	150691114	802	*	4.09e-06	0.000138	Distal Intergenic	2	150612381	150635818	23438	1	101929282	77932	ENSG00000224048	LINC02612	long intergenic non-protein coding RNA 2612
chr19	39643674	39644402	729	*	5.14e-07	0.00171	Distal Intergenic	19	39638685	39642401	3717	1	100129935	4989	ENSG00000268153	LOC100129935	galectin 14 pseudogene
chr3	40173337	40174398	1062	*	7.97e-06	0.00262	Exon (ENST00000625390.2/440952, exon 3 of 3)	3	40061110	40309698	248589	2	440952	135300	ENSG00000280739	EIF1B-AS1	EIF1B antisense RNA 1
chr5	133627173	133627656	484	*	9.58e-06	0.00311	Distal Intergenic	5	133196455	133612541	416087	2	23105	-14632	ENSG00000053108	FSTL4	follistatin like 4
chr20	15789087	15789657	571	*	9.9e-06	0.00318	Intron (ENST00000217246.8/140733, intron 8 of 16)	20	15892355	15985876	93522	2	613266	196219	ENSG00000286546	LOC613266	uncharacterized LOC613266
chr7	97094284	97094989	706	*	1.05e-05	0.00335	Distal Intergenic	7	97117698	97181763	64066	1	57001	-22709	ENSG00000196636	SDHAF3	succinate dehydrogenase complex assembly factor 3
chr22	43921163	43922480	1318	*	1.26e-05	0.00392	Promoter (1-2kb)	22	43923792	43964488	40697	1	80339	-1312	ENSG00000100344	PNPLA3	patatin like phospholipase domain containing 3
chr2	21255942	21256583	642	*	1.27e-05	0.00392	Intron (ENST00000670105.1/105374317, intron 1 of 2)	2	21221175	21970959	749785	1	105374320	34767	NA	LOC105374320	uncharacterized LOC105374320
chr17	63452564	63453708	1145	*	1.28e-05	0.00392	Distal Intergenic	17	63432304	63446354	14051	2	1534	-6210	ENSG00000008283	CYB561	cytochrome b561
chr5	15573440	15574188	749	*	1.44e-06	0.00437	Intron (ENST00000504595.2/23194, intron 1 of 3)	5	15602189	15619109	16921	2	101929472	44921	ENSG00000250250	CTD-2350J17.1	uncharacterized LOC101929472
chr7	84372318	84372835	518	*	1.6e-05	0.000482	Intron (ENST00000448879.5/10371, intron 2 of 4)	7	83955777	84492724	536948	2	10371	119889	ENSG00000075213	SEMA3A	semaphorin 3A
chr1	77228881	77229318	438	*	1.62e-05	0.00482	Distal Intergenic	1	77219520	77221651	2132	1	105378808	9361	NA	LOC105378808	uncharacterized LOC105378808
chr3	122784595	122785476	882	*	1.73e-05	0.00509	Intron (ENST00000306103.3/79663, intron 1 of 7)	3	122739999	122793831	53833	2	79663	8355	ENSG00000169087	HSPBAP1	HSPB1 associated protein 1
chr7	47771216	47771655	440	*	1.86e-05	0.000541	Intron (ENST00000648482.1/168507, intron 7 of 7)	7	47761476	47766772	5297	1	84847	9740	ENSG00000146666	LINC00525	long intergenic non-protein coding RNA 525
chr12	76480909	76481275	367	*	1.9e-05	0.00547	Intron (ENST00000393249.6/114882, intron 5 of 25)	12	76351797	76559809	208013	2	114882	78534	ENSG00000091039	OSBPL8	oxysterol binding protein like 8
chr8	129635904	129636468	565	*	2.02e-05	0.00577	Intron (ENST00000446592.7/137196, intron 1 of 3)	8	128663021	129683770	1020750	2	137196	47302	ENSG00000229140	CCDC26	CCDC26 long non-coding RNA
chr5	150428090	150428975	886	*	2.29e-05	0.00648	Intron (ENST00000670307.1/ENST00000670307.1, intron 1 of 1)	5	150401637	150412969	11333	2	972	-15121	ENSG00000019582	CD74	CD74 molecule
chr8	92812468	92812927	460	*	2.7e-05	0.00755	Intron (ENST00000664548.1/ENST00000664548.1, intron 2 of 3)	8	92699742	92877637	177896	2	441369	64710	ENSG00000248858	FLJ46284	uncharacterized LOC441369
chr3	168608997	168609488	492	*	3.08e-05	0.00848	Intron (ENST00000431685.2/93556, intron 4 of 11)	3	168551854	168551949	96	1	693136	57143	ENSG00000207717	MIR551B	microRNA 551b
chr2	165429153	165429549	397	*	3.13e-05	0.00848	Distal Intergenic	2	165469647	165689407	219761	1	80034	-40098	ENSG00000178662	CSRNP3	cysteine and serine rich nuclear protein 3
chr3	9697749	9698897	1149	*	3.15e-05	0.00848	3' UTR	3	9703826	9729908	26083	1	151835	-4929	ENSG00000144550	CPNE9	copine family member 9
chr5	2511154	2511709	556	*	3.15e-05	0.00848	Distal Intergenic	5	2712591	2715237	2647	1	101234261	-200882	ENSG00000281560	LSINCT5	long stress-induced non-coding transcript 5
chr4	155164878	155165469	592	*	3.92e-05	0.0104	Distal Intergenic	4	155173716	155381694	207979	1	102724776	-8247	ENSG00000250910	MAP9-AS1	MAP9 antisense RNA 1
chr10	20963760	20964459	700	*	4.07e-05	0.0107	Intron (ENST00000675700.1/10529, intron 3 of 6)	10	21174014	21175048	1035	1	100128511	-209555	ENSG00000231920	NEBL-AS1	NEBL antisense RNA 1
chr12	39872471	39872913	443	*	4.39e-05	0.0115	Intron (ENST00000468200.2/283461, intron 18 of 18)	12	39755025	40106089	351065	2	114134	233176	ENSG00000151229	SLC2A13	solute carrier family 2 member 13
chr12	107237115	107237573	459	*	4.43e-05	0.0115	Distal Intergenic	12	107318421	107659642	341222	1	121551	-80848	ENSG00000151136	ABTB3	ankyrin repeat and BTB domain containing 3
chr22	45225041	45226259	1219	*	5.12e-05	0.0131	3' UTR	22	45192244	45240894	48651	2	23313	14635	ENSG00000100364	KIAA0930	KIAA0930
chr5	30856888	30857375	488	*	5.32e-05	0.0135	Distal Intergenic	5	31193686	31329146	135461	1	1004	-336311	ENSG00000113361	CDH6	cadherin 6
chr7	92567469	92567966	498	*	6.11e-05	0.0154	Intron (ENST00000445716.6/257415, intron 9 of 10)	7	92560758	92590393	29636	2	257415	22427	ENSG00000234545	FAM133B	family with sequence similarity 133 member B
chr16	79381078	79381563	486	*	6.29e-05	0.00157	Distal Intergenic	16	79208493	79600737	392245	2	4094	219174	ENSG00000178573	MAF	MAF bZIP transcription factor
chr3	61442256	61443070	815	*	6.52e-05	0.0161	Distal Intergenic	3	61561569	62297609	736041	1	5793	-118499	ENSG00000144724	PTPRG	protein tyrosine phosphatase receptor type G
chr2	8125781	8126267	487	*	6.56e-05	0.0161	Intron (ENST00000663636.1/339788, intron 1 of 5)	2	7922425	8278186	355762	2	339788	151919	ENSG00000235665	LINC00298	long intergenic non-protein coding RNA 298
chr10	25493110	25493485	376	*	6.67e-05	0.0162	Intron (ENST00000650135.1/57512, intron 6 of 11)	10	25651712	25732935	81224	1	101929052	-158227	ENSG00000280809	LINC00836	long intergenic non-protein coding RNA 836
chr3	123949771	123950163	393	*	7.14e-05	0.0172	Intron (ENST00000463996.1/64770, intron 1 of 1)	3	123897305	123961408	64104	2	64770	11245	ENSG00000175455	CCDC14	coiled-coil domain containing 14
chr10	52443380	52444109	730	*	7.64e-05	0.0182	Distal Intergenic	10	52230398	52314507	84110	2	100506939	-128873	NA	PRKG1-AS1	PRKG1 antisense RNA 1
chr7	108584111	108584763	653	*	8.75e-05	0.0207	Distal Intergenic	7	108598352	108639349	40998	1	105375448	-13589	NA	LOC105375448	uncharacterized LOC105375448
chr8	116243638	116244171	534	*	9.21e-05	0.0216	Intron (ENST00000505156.2/100859921, intron 4 of 13)	8	115950511	116325062	374552	2	100859921	80891	ENSG00000249917	LINC00536	long intergenic non-protein coding RNA 536
chr20	12130873	12131223	351	*	9.69e-06	0.0226	Distal Intergenic	20	12243308	12318221	74914	2	107985406	186998	NA	LOC107985406	uncharacterized LOC107985406
chr5	133283994	133284800	807	*	9.83e-05	0.0226	Intron (ENST00000265342.12/23105, intron 6 of 15)	5	133387773	133388549	777	1	105379180	-102973	NA	CTB-3M24.3	uncharacterized CTB-3M24.3
chr8	133403615	133404374	760	*	9.85e-05	0.0226	Distal Intergenic	8	133237175	133302022	64848	2	10397	-101593	ENSG00000104419	NDRG1	N-myc downstream regulated 1
chr7	21903031	21903801	771	*	0.000107	0.0244	Exon (ENST00000406877.8/55536, exon 9 of 10)	7	21900899	21945903	45005	2	55536	42102	ENSG00000164649	CDCA7L	cell division cycle associated 7 like
chr12	27814406	27815306	901	*	0.000116	0.0262	Distal Intergenic	12	27762427	27780236	17810	2	100287284	-34170	ENSG00000205693	MANSC4	MANSC domain containing 4
chr17	54781571	54782083	513	*	0.000123	0.0275	Distal Intergenic	17	54899387	54961956	62570	1	10040	-117304	ENSG00000141198	TOM1L1	target of myb1 like 1 membrane trafficking protein
chr7	90995790	90996497	708	*	0.000159	0.0352	Intron (ENST00000380050.8/5218, intron 10 of 14)	7	91264433	91271326	6894	1	8321	-267936	ENSG00000157240	FZD1	frizzled class receptor 1
chr3	172676918	172677655	738	*	0.000179	0.0394	Intron (ENST00000475381.7/57552, intron 1 of 4)	3	172630249	172711218	80970	2	57552	33563	ENSG00000144959	NCEH1	neutral cholesterol ester hydrolase 1
chr7	40521153	40521634	482	*	0.000193	0.0422	Intron (ENST00000401647.7/79783, intron 11 of 12)	7	40538127	40546928	8802	2	101928716	25294	ENSG00000203446	SUGCT-AS1	SUGCT antisense RNA 1
chr12	12160740	12161260	521	*	0.000204	0.00441	Intron (ENST00000298566.2/79370, intron 5 of 6)	12	12611827	12645108	33282	1	1389	-450567	ENSG00000111269	CREBL2	cAMP responsive element binding protein like 2
chr20	41061190	41061608	419	*	0.000209	0.0449	Exon (ENST00000361337.3/7150, exon 3 of 21)	20	41028822	41124487	95666	1	7150	32368	ENSG00000198900	TOP1	DNA topoisomerase I
chr8	136615329	136615692	364	*	0.000281	0.06	Intron (ENST00000650445.2/107986980, intron 6 of 7)	8	136237236	136295232	57997	2	105375775	-320097	NA	LOC105375775	uncharacterized LOC105375775
chr11	130050833	130051531	699	*	0.000323	0.0683	Distal Intergenic	11	130068147	130144811	76665	1	334	-16616	ENSG00000084234	APLP2	amyloid beta precursor like protein 2
chr5	56449086	56450155	1070	*	0.000329	0.0691	Distal Intergenic	5	56451627	56481946	30320	2	102467147	31791	ENSG00000248727	LINC01948	long intergenic non-protein coding RNA 1948
chr15	73956485	73957925	1441	*	0.000342	0.0709	Distal Intergenic	15	73908071	73928248	20178	2	100287616	-28237	ENSG00000261801	LOXL1-AS1	LOXL1 antisense RNA 1
chr18	2516050	2516814	765	*	3.43e-05	0.0709	Distal Intergenic	18	2034144	2489426	455283	2	105371956	-26624	ENSG00000263745	LOC105371956	uncharacterized LOC105371956
chr1	157106629	157107597	969	*	0.000347	0.0714	Intron (ENST00000671886.1/440695, intron 1 of 5)	1	157092043	157112412	20370	2	440695	4815	ENSG00000253831	ETV3L	ETS variant transcription factor 3 like
chr5	94508939	94509287	349	*	0.000389	0.0793	Intron (ENST00000682413.1/285600, intron 5 of 20)	5	94150851	94618604	467754	2	285600	109317	ENSG00000185261	KIAA0825	KIAA0825
chr8	137576226	137576633	408	*	0.00042	0.0851	Intron (ENST00000647660.1/ENST00000647660.1, intron 1 of 3)	8	137809444	138083657	274214	2	401478	507024	NA	LOC401478	uncharacterized LOC401478
chr9	2967620	2968388	769	*	0.000439	0.0876	Intron (ENST00000426329.6/ENST00000426329.6, intron 4 of 10)	9	2720469	2844095	123627	2	9933	-123525	ENSG00000080608	PUM3	pumilio RNA binding family member 3
chr13	30113073	30113637	565	*	4.39e-05	0.0876	Distal Intergenic	13	30103178	30108895	5718	2	100874146	-4178	ENSG00000224511	LINC00365	long intergenic non-protein coding RNA 365
chr2	86698038	86698588	551	*	0.000508	0.101	Intron (ENST00000604011.5/100526767, intron 1 of 7)	2	86720291	86778041	57751	1	64795	-21703	ENSG00000153561	RMND5A	required for meiotic nuclear division 5 homolog A
chr2	8091046	8091577	532	*	0.000592	0.117	Intron (ENST00000663636.1/339788, intron 1 of 5)	2	7922425	8278186	355762	2	339788	186609	ENSG00000235665	LINC00298	long intergenic non-protein coding RNA 298
chr14	65258463	65258876	414	*	0.000671	0.131	Intron (ENST00000555736.1/ENST00000555736.1, intron 1 of 3)	14	65197254	65222443	25190	2	100128233	-36020	ENSG00000255002	LINC02324	long intergenic non-protein coding RNA 2324
chr5	76192962	76193351	390	*	0.000744	0.144	Intron (ENST00000502798.7/22987, intron 2 of 12)	5	76081946	76084186	2241	2	105379041	-108776	NA	SV2C-AS1	SV2C antisense RNA 1
chr2	41728982	41729369	388	*	0.000837	0.161	Intron (ENST00000660664.1/ENST00000660664.1, intron 2 of 2)	2	41860155	41894050	33896	1	388942	-130786	ENSG00000214691	LINC01913	long intergenic non-protein coding RNA 1913
chr7	114047921	114048892	972	*	0.00084	0.161	Intron (ENST00000449795.5/5506, intron 1 of 3)	7	113876777	114075920	199144	2	5506	27028	ENSG00000154415	PPP1R3A	protein phosphatase 1 regulatory subunit 3A
chr1	91418233	91418797	565	*	0.000969	0.00184	Distal Intergenic	1	91260766	91404856	144091	2	164045	-13377	ENSG00000162669	HFM1	helicase for meiosis 1
chr11	72639586	72640887	1302	*	0.00101	0.19	Promoter (2-3kb)	11	72643237	72659407	16171	1	105369379	-2350	NA	PDE2A-AS1	PDE2A antisense RNA 1
chr5	95631835	95632752	918	*	0.00112	0.211	Distal Intergenic	5	95620087	95622142	2056	1	285601	11748	ENSG00000178015	GPR150	G protein-coupled receptor 150
chr3	48268002	48269443	1442	*	0.0013	0.243	3' UTR	3	48290793	48291375	583	2	101060195	21932	NA	FCF1P2	FCF1 pseudogene 2
chr15	40080517	40081238	722	*	0.00168	0.312	Promoter (1-2kb)	15	40075204	40078704	3501	2	105370787	-1813	NA	LOC105370787	uncharacterized LOC105370787
chr5	61991514	61991902	389	*	0.0018	0.331	Distal Intergenic	5	61902617	61917275	14659	2	105378998	-74239	ENSG00000289916	LOC105378998	uncharacterized LOC105378998
chr20	52410264	52410689	426	*	0.0019	0.346	Intron (ENST00000656056.1/105372666, intron 3 of 3)	20	52051663	52204308	152646	2	55734	-205956	ENSG00000020256	ZFP64	ZFP64 zinc finger protein
chr5	124824740	124825348	609	*	0.00218	0.396	Intron (ENST00000509456.2/ENST00000509456.2, intron 1 of 3)	5	124893360	124980772	87413	1	107986391	-68012	NA	LOC107986391	uncharacterized LOC107986391
chr3	69547457	69547976	520	*	0.00234	0.422	Distal Intergenic	3	69168782	69542583	373802	2	23150	-4874	ENSG00000114541	FRMD4B	FERM domain containing 4B
chr11	38593565	38594138	574	*	0.00243	0.435	Distal Intergenic	11	38618264	38646384	28121	2	103312105	52246	ENSG00000255175	LINC02759	long intergenic non-protein coding RNA 2759
chr20	18992447	18992938	492	*	0.00246	0.0436	Distal Intergenic	20	19000709	19056796	56088	2	107985442	63858	NA	LOC107985442	uncharacterized LOC107985442
chr1	225533229	225533754	526	*	0.00247	0.0436	Intron (ENST00000366843.7/55740, intron 3 of 13)	1	225447233	225465400	18168	2	105373110	-67829	NA	LINC02765	long intergenic non-protein coding RNA 2765
chr1	174013984	174014310	327	*	0.00284	0.00499	Intron (ENST00000367696.7/149041, intron 1 of 19)	1	173931084	174022357	91274	2	149041	8047	ENSG00000135870	RC3H1	ring finger and CCCH-type domains 1
chr2	114022396	114022884	489	*	0.0029	0.507	Distal Intergenic	2	113970719	114007304	36586	1	440900	51677	ENSG00000234199	LINC01191	long intergenic non-protein coding RNA 1191
chr4	112043001	112043371	371	*	0.00299	0.519	Intron (ENST00000679735.1/ENST00000679735.1, intron 1 of 3)	4	112145454	112195256	49803	1	132720	-102083	ENSG00000174749	FAM241A	family with sequence similarity 241 member A
chr15	94262996	94263873	878	*	0.00307	0.527	Intron (ENST00000543482.5/55784, intron 1 of 9)	15	94231538	94483952	252415	1	55784	31458	ENSG00000140563	MCTP2	multiple C2 and transmembrane domain containing 2
chr4	5818424	5818883	460	*	0.00307	0.527	Intron (ENST00000506216.5/1400, intron 12 of 12)	4	5748084	5893086	145003	2	1400	74203	ENSG00000072832	CRMP1	collapsin response mediator protein 1
chr7	154732112	154733087	976	*	0.00394	0.67	Intron (ENST00000404039.5/1804, intron 8 of 25)	7	154838388	154865483	27096	2	105375580	132396	NA	LOC105375580	uncharacterized LOC105375580
chr3	17891556	17891975	420	*	0.00396	0.67	Intron (ENST00000414318.2/9779, intron 1 of 8)	3	18013226	18041603	28378	1	339862	-121251	NA	BALR6	B-cell acute lymphoblastic leukemia associated long RNA 6
chr3	135513794	135514589	796	*	0.00417	0.703	Distal Intergenic	3	135207408	135439888	232481	2	105374122	-73906	NA	LOC105374122	uncharacterized LOC105374122
chr17	10114586	10115599	1014	*	0.00428	0.717	Intron (ENST00000432992.7/8522, intron 1 of 13)	17	9910606	10198606	288001	2	8522	83007	ENSG00000007237	GAS7	growth arrest specific 7
chr5	23466485	23467071	587	*	0.00461	0.766	Intron (ENST00000635252.1/56979, intron 2 of 10)	5	23443586	23528093	84508	1	56979	22899	ENSG00000164256	PRDM9	PR/SET domain 9
chr1	163834869	163835286	418	*	0.00554	0.916	Distal Intergenic	1	163111121	163321894	210774	2	8490	-512975	ENSG00000143248	RGS5	regulator of G protein signaling 5
chr3	145898723	145899178	456	*	0.00726	1.19	Distal Intergenic	3	145939912	145963623	23712	1	107986138	-40734	NA	LOC107986138	uncharacterized LOC107986138
chr13	106038915	106039404	490	*	0.0073	1.19	Intron (ENST00000670458.1/ENST00000670458.1, intron 1 of 2)	13	106232131	106371082	138952	2	107984626	331678	NA	LOC107984626	uncharacterized LOC107984626
chr7	134212727	134213401	675	*	0.00078	1.27	Intron (ENST00000285928.3/136332, intron 15 of 19)	7	134127299	134264595	137297	1	136332	85428	ENSG00000155530	LRGUK	leucine rich repeats and guanylate kinase domain containing
chr1	98230322	98230966	645	*	0.00783	1.27	Intron (ENST00000418344.1/729987, intron 1 of 2)	1	98210747	98272658	61912	1	729987	19575	ENSG00000226053	LINC01776	long intergenic non-protein coding RNA 1776
chr18	23779684	23780365	682	*	0.0111	1.79	Intron (ENST00000313654.14/3909, intron 11 of 74)	18	23689453	23956222	266770	1	3909	90231	ENSG00000053747	LAMA3	laminin subunit alpha 3
chr20	5886907	5887985	1079	*	0.0116	1.85	Distal Intergenic	20	5911510	5925353	13844	1	1114	-23525	ENSG00000089199	CHGB	chromogranin B
chr1	44802054	44803627	1574	*	0.0117	0.186	Promoter (1-2kb)	1	44800377	44805990	5614	1	1263	1677	ENSG00000173846	PLK3	polo like kinase 3
chr12	89126797	89127563	767	*	0.0123	1.95	Intron (ENST00000549278.2/728084, intron 1 of 6)	12	89010681	89309566	298886	2	728084	182003	ENSG00000246363	LINC02458	long intergenic non-protein coding RNA 2458
chr3	70933114	70933947	834	*	0.0127	0.2	Distal Intergenic	3	71289769	71305853	16085	1	104502416	-355822	ENSG00000244203	FOXP1-AS1	FOXP1 antisense RNA 1
chr5	65535413	65536132	720	*	0.0128	2	Intron (ENST00000396679.6/64105, intron 6 of 10)	5	65517766	65563168	45403	2	64105	27036	ENSG00000123219	CENPK	centromere protein K
chr8	54896353	54897300	948	*	0.0144	2.24	Distal Intergenic	8	55102028	55542054	440027	1	114786	-204728	ENSG00000206579	XKR4	XK related 4
chr1	153506279	153507394	1116	*	0.0153	2.36	Distal Intergenic	1	153534599	153536244	1646	2	6277	28850	ENSG00000197956	S100A6	S100 calcium binding protein A6
chr21	34644883	34645549	667	*	0.0165	2.53	Distal Intergenic	21	34668994	34718227	49234	1	54102	-23445	ENSG00000159212	CLIC6	chloride intracellular channel 6
chr13	97206111	97206551	441	*	0.017	2.59	Distal Intergenic	13	97221434	97394120	172687	1	10150	-14883	ENSG00000139793	MBNL2	muscleblind like splicing regulator 2
chr1	160795597	160796463	867	*	0.0174	2.64	Promoter (<=1kb)	1	160796074	160828261	32188	1	4063	0	ENSG00000122224	LY9	lymphocyte antigen 9
chr12	39239500	39240498	999	*	0.0183	0.276	Distal Intergenic	12	39087347	39145482	58136	2	105369730	-94018	ENSG00000258144	LINC02406	long intergenic non-protein coding RNA 2406
chr2	173227094	173227596	503	*	0.0191	2.87	3' UTR	2	173166446	173282036	115591	2	339751	54440	ENSG00000238133	MAP3K20-AS1	MAP3K20 antisense RNA 1
chr1	54777284	54778062	779	*	0.0202	3.02	Distal Intergenic	1	54756898	54764523	7626	2	25973	-12761	ENSG00000162396	PARS2	prolyl-tRNA synthetase 2, mitochondrial
chr1	161308140	161308869	730	*	0.0214	3.18	Promoter (1-2kb)	1	161304735	161309968	5234	2	4359	1099	ENSG00000158887	MPZ	myelin protein zero
chr3	136291355	136291754	400	*	0.023	3.41	Intron (ENST00000251654.9/5096, intron 6 of 14)	3	136250340	136337896	87557	1	5096	41015	ENSG00000114054	PCCB	propionyl-CoA carboxylase subunit beta
chr5	76805951	76806576	626	*	0.025	3.67	Distal Intergenic	5	76818933	76835315	16383	1	2150	-12357	ENSG00000164251	F2RL1	F2R like trypsin receptor 1
chr1	180974180	180974803	624	*	0.0252	3.69	3' UTR	1	180949699	180954887	5189	2	103344928	-19293	ENSG00000232586	KIAA1614-AS1	KIAA1614 antisense RNA 1
chr1	168781435	168781888	454	*	0.0303	4.42	Promoter (2-3kb)	1	168784012	168792886	8875	1	79100	-2124	ENSG00000225826	LINC00626	long intergenic non-protein coding RNA 626
chr1	154405039	154406697	1659	*	0.0308	4.47	Promoter (<=1kb)	1	154402328	154406564	4237	2	101928101	0	ENSG00000228013	IL6R-AS1	IL6R antisense RNA 1
chr5	27815049	27815508	460	*	0.0326	4.7	Distal Intergenic	5	27406530	27436421	29892	2	105374695	-378628	NA	LOC105374695	uncharacterized LOC105374695
chr16	53034394	53034775	382	*	0.0329	4.7	Distal Intergenic	16	53035690	53052897	17208	2	105371267	18122	ENSG00000277639	LOC105371267	uncharacterized LOC105371267
chr10	62637697	62638381	685	*	0.0331	4.7	Intron (ENST00000647733.1/22891, intron 5 of 7)	10	62804720	62808479	3760	1	84890	-166339	ENSG00000181915	ADO	2-aminoethanethiol dioxygenase
chr1	56617192	56617595	404	*	0.00331	4.7	Intron (ENST00000461655.1/8613, intron 2 of 3)	1	56579168	56645272	66105	2	101929935	27677	NA	LOC101929935	uncharacterized LOC101929935
chr6	21634649	21634947	299	*	0.0357	5.04	Distal Intergenic	6	21664184	22222461	558278	1	401237	-29237	NA	CASC15	cancer susceptibility 15
chr13	36829411	36830156	746	*	0.0367	5.15	Distal Intergenic	13	36819222	36829104	9883	1	5994	10189	ENSG00000133111	RFXAP	regulatory factor X associated protein
chr5	73966501	73966947	447	*	0.0374	5.23	Distal Intergenic	5	74084068	74103216	19149	2	105379036	136269	NA	LINC02122	long intergenic non-protein coding RNA 2122
chr17	50064401	50065258	858	*	0.0414	5.76	Exon (ENST00000506401.6/3675, exon 4 of 14)	17	50055968	50090481	34514	1	3675	8433	ENSG00000005884	ITGA3	integrin subunit alpha 3
chr18	35469808	35470201	394	*	0.0438	6.06	Intron (ENST00000589258.1/125476, intron 1 of 2)	18	35443871	35497979	54109	2	125476	27778	ENSG00000153391	INO80C	INO80 complex subunit C
chr1	235073495	235075090	1596	*	0.0508	0.7	Promoter (<=1kb)	1	235065479	235074220	8742	2	107985746	0	NA	NA	NA
chr5	173919478	173919931	454	*	0.0513	7.02	Intron (ENST00000265085.10/80315, intron 2 of 9)	5	173888349	173961980	73632	1	80315	31129	ENSG00000113742	CPEB4	cytoplasmic polyadenylation element binding protein 4
chr12	48031104	48032043	940	*	0.00541	7.38	Distal Intergenic	12	48011304	48025469	14166	1	105369750	19800	NA	LOC105369750	uncharacterized LOC105369750
chr15	74627087	74628427	1341	*	0.0586	0.795	3' UTR	15	74613194	74615596	2403	2	102723750	-11491	NA	LOC102723750	uncharacterized LOC102723750
chr4	154294864	154295673	810	*	0.0661	8.92	Intron (ENST00000660197.1/101927947, intron 4 of 4)	4	154535005	154550400	15396	2	5356	254727	ENSG00000171566	PLRG1	pleiotropic regulator 1
chr8	31367810	31368153	344	*	0.0688	9.24	Intron (ENST00000655813.1/101929492, intron 1 of 1)	8	31275542	31390805	115264	1	101929492	92268	NA	LOC101929492	uncharacterized LOC101929492
chr3	80901289	80901658	370	*	0.0734	9.82	Distal Intergenic	3	80993811	81105182	111372	1	728290	-92153	NA	LINC02027	long intergenic non-protein coding RNA 2027
chr1	201730335	201731969	1635	*	0.0764	10.2	Intron (ENST00000685211.1/89796, intron 7 of 33)	1	201719508	201719627	120	1	100847050	10827	ENSG00000264802	MIR5191	microRNA 5191
chr13	102691666	102692125	460	*	0.0825	10.9	Promoter (2-3kb)	13	102685747	102695044	9298	2	196541	2919	ENSG00000139780	METTL21C	methyltransferase 21C, AARS1 lysine
chr5	107218790	107219562	773	*	0.0924	12.2	Distal Intergenic	5	106815197	107011052	195856	2	102467213	-207738	ENSG00000251027	LINC01950	long intergenic non-protein coding RNA 1950
chr7	96085095	96085683	589	*	0.0964	12.7	Intron (ENST00000537881.5/1780, intron 16 of 16)	7	96219662	96219756	95	2	693176	134073	ENSG00000208025	MIR591	microRNA 591
chr17	58384036	58384476	441	*	0.101	13.2	Intron (ENST00000583841.1/100506779, intron 1 of 2)	17	58345175	58353093	7919	2	6827	-30943	ENSG00000213246	SUPT4H1	SPT4 homolog, DSIF elongation factor subunit
chr8	95214069	95214883	815	*	0.11	14.3	Promoter (1-2kb)	8	95206876	95216525	9650	2	619344	1642	ENSG00000253351	LINC01298	long intergenic non-protein coding RNA 1298
chr6	145067516	145067850	335	*	0.113	14.6	Distal Intergenic	6	145382535	145736023	353489	2	7957	668173	ENSG00000112425	EPM2A	EPM2A glucan phosphatase, laforin
chr12	92560410	92560947	538	*	0.116	15	Distal Intergenic	12	92420094	92428148	8055	2	574016	-132262	ENSG00000205057	CLLU1-AS1	CLLU1 antisense RNA 1
chr5	68713551	68714454	904	*	0.119	15.3	Intron (ENST00000688207.1/ENST00000688207.1, intron 1 of 2)	5	68508223	68565515	57293	2	105379011	-148036	NA	LOC105379011	uncharacterized LOC105379011
chr13	32878117	32878721	605	*	0.121	15.4	Intron (ENST00000421002.1/100874167, intron 3 of 3)	13	32877431	32911650	34220	2	100874167	32929	NA	LINC00423	long intergenic non-protein coding RNA 423
chr1	39408630	39409868	1239	*	0.13	16.6	5' UTR	1	39491636	39529869	38234	1	353500	-81768	ENSG00000183682	BMP8A	bone morphogenetic protein 8a
chr1	160101209	160102504	1296	*	0.133	16.8	Promoter (2-3kb)	1	160091340	160098943	7604	2	93185	-2266	ENSG00000162729	IGSF8	immunoglobulin superfamily member 8
chr1	19395598	19396488	891	*	0.137	17.3	Intron (ENST00000264202.8/832, intron 2 of 8)	1	19312326	19329300	16975	1	54896	83272	ENSG00000040487	SLC66A1	solute carrier family 66 member 1
chr20	49445416	49446545	1130	*	0.144	18.1	Intron (ENST00000635878.1/3745, intron 1 of 2)	20	49298107	49484297	186191	2	3745	37752	ENSG00000158445	KCNB1	potassium voltage-gated channel subfamily B member 1
chr2	232781805	232782288	484	*	0.148	18.5	Intron (ENST00000629305.2/26058, intron 9 of 29)	2	232765802	232776565	10764	2	3769	-5240	ENSG00000115474	KCNJ13	potassium inwardly rectifying channel subfamily J member 13
chr1	198107070	198107631	562	*	0.158	19.6	Distal Intergenic	1	198156994	198322420	165427	1	140609	-49363	ENSG00000151414	NEK7	NIMA related kinase 7
chrX	13994707	13995155	449	*	0.16	19.8	Distal Intergenic	23	13980066	13988820	8755	2	105373138	-5887	NA	NA	NA
chr1	114457800	114458726	927	*	0.179	22	Intron (ENST00000358465.7/51592, intron 4 of 19)	1	114392790	114511203	118414	2	51592	52477	ENSG00000197323	TRIM33	tripartite motif containing 33
chr5	150126075	150126765	691	*	0.185	22.6	3' UTR	5	150053291	150113372	60082	2	1436	-12703	ENSG00000182578	CSF1R	colony stimulating factor 1 receptor
chr7	26294103	26294474	372	*	0.199	24.3	Promoter (2-3kb)	7	26291862	26374383	82522	1	29887	2241	ENSG00000086300	SNX10	sorting nexin 10
chr1	86788427	86789048	622	*	0.219	26.6	Distal Intergenic	1	86821558	86834169	12612	2	105378831	45121	NA	LOC105378831	uncharacterized LOC105378831
chr2	180696795	180697174	380	*	0.232	28.1	Intron (ENST00000629145.1/101669767, intron 1 of 4)	2	180692104	180916939	224836	1	101669767	4691	ENSG00000281131	SCHLAP1	SWI/SNF complex antagonist associated with prostate cancer 1
chr10	27019956	27020342	387	*	0.0235	2.84	Intron (ENST00000675936.1/22852, intron 6 of 12)	10	26931206	26944418	13213	2	387644	-75538	ENSG00000283709	FAM238C	family with sequence similarity 238 member C
chr15	41921371	41922086	716	*	0.289	34.7	Promoter (<=1kb)	15	41921417	41929286	7870	1	101928363	0	ENSG00000259883	EHD4-AS1	EHD4 antisense RNA 1
chr7	9035495	9035947	453	*	0.297	35.4	Distal Intergenic	7	9621764	9769518	147755	1	105375148	-585817	NA	LOC105375148	uncharacterized LOC105375148
chr6	118264151	118264632	482	*	0.297	35.4	Intron (ENST00000360388.9/222553, intron 3 of 7)	6	118501430	118502906	1477	1	23629	-236798	NA	BRD7P3	bromodomain containing 7 pseudogene 3
chr16	56286881	56287958	1078	*	0.337	40	Intron (ENST00000262493.12/2775, intron 3 of 8)	16	56245520	56245623	104	1	100500891	41361	ENSG00000265281	MIR3935	microRNA 3935
chr11	37502949	37503532	584	*	0.342	40.3	Distal Intergenic	11	37938601	37954663	16063	1	105376633	-435069	ENSG00000254516	LINC02760	long intergenic non-protein coding RNA 2760
chr15	57015709	57016252	544	*	0.366	43	Intron (ENST00000438423.6/6938, intron 3 of 20)	15	56918623	57299281	380659	1	6938	97086	ENSG00000140262	TCF12	transcription factor 12
chr19	12984701	12986072	1372	*	0.37	43.3	Distal Intergenic	19	12995475	13098796	103322	1	4784	-9403	ENSG00000008441	NFIX	nuclear factor I X
chr20	62437830	62439225	1396	*	0.372	43.4	Intron (ENST00000618678.2/105372710, intron 2 of 2)	20	62427827	62447677	19851	1	105372710	10003	ENSG00000233017	LOC105372710	uncharacterized LOC105372710
chr12	90677376	90677738	363	*	0.379	43.9	Intron (ENST00000656065.1/102724834, intron 4 of 4)	12	90576402	90889917	313516	1	102724834	100974	ENSG00000286021	LINC02822	long intergenic non-protein coding RNA 2822
chr4	55215134	55215641	508	*	0.38	43.9	Exon (ENST00000475674.3/ENST00000475674.3, exon 1 of 1)	4	55078481	55125595	47115	2	3791	-89539	ENSG00000128052	KDR	kinase insert domain receptor
chr7	118245223	118245865	643	*	0.385	44.3	Intron (ENST00000433239.6/56311, intron 6 of 15)	7	118239975	118496171	256197	1	105375472	5248	NA	LOC105375472	uncharacterized LOC105375472
chr14	90632955	90633456	502	*	0.401	45.8	Intron (ENST00000328459.11/145567, intron 15 of 19)	14	90642638	90648894	6257	1	101928909	-9182	ENSG00000259163	TTC7B-AS1	TTC7B antisense RNA 1
chr17	74282681	74283148	468	*	0.402	45.8	Intron (ENST00000311014.11/64446, intron 2 of 13)	17	74274234	74314884	40651	1	64446	8447	ENSG00000171595	DNAI2	dynein axonemal intermediate chain 2
chr5	72559671	72560229	559	*	0.403	45.8	Distal Intergenic	5	72439903	72507410	67508	2	167465	-52261	ENSG00000178175	ZNF366	zinc finger protein 366
chr2	424872	425449	578	*	0.41	46.4	Distal Intergenic	2	495731	496633	903	1	100996637	-70282	NA	LOC100996637	uncharacterized LOC100996637
chr1	97231240	97231815	576	*	0.424	47.8	Intron (ENST00000422980.1/100873932, intron 1 of 4)	1	97095923	97322955	227033	1	100873932	135317	ENSG00000232878	DPYD-AS1	DPYD antisense RNA 1
chr7	106611239	106612342	1104	*	0.467	52.4	Intron (ENST00000490856.5/102724339, intron 1 of 4)	7	106624072	106628696	4625	1	105375440	-11730	NA	LOC105375440	uncharacterized LOC105375440
chr7	38513614	38514089	476	*	0.514	57.4	Intron (ENST00000356264.7/273, intron 2 of 20)	7	38383704	38631420	247717	2	273	117331	ENSG00000078053	AMPH	amphiphysin
chr6	52249105	52249723	619	*	0.515	57.4	Distal Intergenic	6	52236681	52245689	9009	2	112744	-3416	ENSG00000112116	IL17F	interleukin 17F
chr20	7477906	7478566	661	*	0.547	6.07	Distal Intergenic	20	7371608	7371692	85	1	102465865	106298	ENSG00000278159	MIR8062	microRNA 8062
chr6	40266330	40266849	520	*	0.554	61.2	Distal Intergenic	6	40271566	40276237	4672	2	105375050	9388	ENSG00000227131	LOC105375050	uncharacterized LOC105375050
chr8	53221870	53222554	685	*	0.578	63.6	Intron (ENST00000524425.1/105375836, intron 2 of 2)	8	53225724	53251637	25914	2	4986	29083	ENSG00000082556	OPRK1	opioid receptor kappa 1
chr7	33765192	33765828	637	*	0.595	65.3	Intron (ENST00000672453.1/27241, intron 20 of 22)	7	33725981	33728456	2476	1	55025	39211	ENSG00000173862	FLJ20712	uncharacterized FLJ20712
chr3	39146747	39147676	930	*	0.599	65.5	Promoter (<=1kb)	3	39148281	39172952	24672	1	101928263	-605	NA	LOC101928263	uncharacterized LOC101928263
chr7	23066082	23067763	1682	*	0.614	66.7	Distal Intergenic	7	23100214	23105703	5490	2	100775104	37940	NA	KLHL7-DT	KLHL7 divergent transcript
chr4	11936271	11936581	311	*	0.622	6.73	Distal Intergenic	4	11914667	11919688	5022	1	107986179	21604	NA	LOC107986179	uncharacterized LOC107986179
chr5	139926033	139926840	808	*	0.637	68.7	Intron (ENST00000541337.5/9542, intron 1 of 7)	5	139846779	140043299	196521	2	9542	116459	ENSG00000158458	NRG2	neuregulin 2
chr1	212482733	212483594	862	*	0.654	70.3	Distal Intergenic	1	212466699	212472905	6207	2	105372907	-9828	ENSG00000224535	LINC02771	long intergenic non-protein coding RNA 2771
chr11	74754927	74755350	424	*	0.667	71.5	Intron (ENST00000299563.5/254225, intron 1 of 5)	11	74748849	74842413	93565	1	254225	6078	ENSG00000166439	RNF169	ring finger protein 169
chr3	108863311	108863930	620	*	0.678	72.3	Distal Intergenic	3	108822770	108855005	32236	1	50852	40541	ENSG00000163519	TRAT1	T cell receptor associated transmembrane adaptor 1
chr1	237759409	237760004	596	*	0.691	73.5	3' UTR	1	237862175	237928321	66147	1	100130331	-102171	ENSG00000237250	LOC100130331	POTE ankyrin domain family, member F pseudogene
chr12	75781652	75782122	471	*	0.745	78.9	Intron (ENST00000552856.1/105369844, intron 1 of 4)	12	75649195	75691937	42743	1	107984533	132457	NA	LOC107984533	uncharacterized LOC107984533
chr8	8600790	8601422	633	*	0.753	7.95	Distal Intergenic	8	8561386	8574038	12653	1	105379224	39404	ENSG00000253130	LOC105379224	uncharacterized LOC105379224
chr13	85107720	85108109	390	*	0.774	81.4	Distal Intergenic	13	85065087	85148121	83035	2	104355140	40012	ENSG00000226370	LINC00375	long intergenic non-protein coding RNA 375
chrX	134311676	134312119	444	*	0.86	9	Distal Intergenic	23	134373288	134428791	55504	1	84295	-61169	ENSG00000156531	PHF6	PHD finger protein 6
chr11	39195089	39195497	409	*	0.868	90.5	Distal Intergenic	11	38648858	38655252	6395	1	101928536	546231	ENSG00000254562	LINC01493	long intergenic non-protein coding RNA 1493
chr2	134219413	134219804	392	*	0.969	100	Intron (ENST00000481801.5/4249, intron 1 of 1)	2	134127125	134127192	68	1	100500878	92288	ENSG00000263813	MIR3679	microRNA 3679
chr3	140380090	140380537	448	*	0.972	100	Intron (ENST00000458420.7/64084, intron 2 of 16)	3	140449435	140460351	10917	2	105374132	79814	NA	LOC105374132	uncharacterized LOC105374132
chr2	55630520	55630888	369	*	0.972	100	Distal Intergenic	2	55547292	55618880	71589	2	57223	-11640	ENSG00000275052	PPP4R3B	protein phosphatase 4 regulatory subunit 3B
chr7	128827350	128828595	1246	*	0.983	101	Promoter (1-2kb)	7	128830406	128859274	28869	1	2318	-1811	ENSG00000128591	FLNC	filamin C
chr16	64969266	64969789	524	*	0.985	101	Intron (ENST00000394156.7/1009, intron 11 of 13)	16	64943753	65126112	182360	2	1009	156323	ENSG00000140937	CDH11	cadherin 11
chr6	38443383	38443905	523	*	0.999	102	Intron (ENST00000314100.10/114781, intron 5 of 9)	6	38481692	38482531	840	1	101929425	-37787	ENSG00000226533	BTBD9-AS1	BTBD9 antisense RNA 1
chr3	47035028	47035527	500	*	1.02	103	Intron (ENST00000687657.1/29072, intron 6 of 8)	3	47010824	47013465	2642	1	100129354	24204	NA	NRADDP	neurotrophin receptor associated death domain, pseudogene
chr3	188656539	188657132	594	*	1.02	103	Intron (ENST00000448637.5/4026, intron 6 of 6)	3	188688781	188688866	86	1	407020	-31649	ENSG00000207651	MIR28	microRNA 28
chr3	104673685	104674446	762	*	1.1	111	Distal Intergenic	3	105366909	105576900	209992	1	214	-692463	ENSG00000170017	ALCAM	activated leukocyte cell adhesion molecule
chr3	126366135	126366855	721	*	1.16	117	Distal Intergenic	3	126288123	126357408	69286	2	28999	-8727	ENSG00000163884	KLF15	KLF transcription factor 15
chr19	51366458	51368388	1931	*	1.19	118	Promoter (<=1kb)	19	51345169	51368099	22931	2	2109	0	ENSG00000105379	ETFB	electron transfer flavoprotein subunit beta
chr6	9394310	9395212	903	*	1.19	118	Distal Intergenic	6	9124221	9161777	37557	2	107986562	-232533	NA	LOC107986562	uncharacterized LOC107986562
chr5	117414890	117415369	480	*	1.19	118	Promoter (<=1kb)	5	117415509	117546298	130790	1	728342	-140	NA	LINC00992	long intergenic non-protein coding RNA 992
chr7	12255988	12256829	842	*	1.23	122	Distal Intergenic	7	12211270	12243367	32098	1	54664	44718	ENSG00000106460	TMEM106B	transmembrane protein 106B
chr3	59245487	59246592	1106	*	1.24	122	Intron (ENST00000668131.1/105377110, intron 3 of 6)	3	59050164	59811310	761147	1	105377110	195323	NA	CFAP20DC-DT	CFAP20DC divergent transcript
chr12	95661571	95662030	460	*	1.25	123	Intron (ENST00000626376.2/100132594, intron 1 of 1)	12	95551582	95673999	122418	1	100132594	109989	ENSG00000257150	PGAM1P5	phosphoglycerate mutase 1 pseudogene 5
chr12	64716200	64716745	546	*	1.35	133	3' UTR	12	64713445	64759431	45987	2	2799	42686	ENSG00000135677	GNS	glucosamine (N-acetyl)-6-sulfatase
chr13	77507908	77508532	625	*	1.38	135	Distal Intergenic	13	77535674	77645263	109590	1	8796	-27142	ENSG00000136155	SCEL	sciellin
chr6	51050250	51050613	364	*	0.0139	135	Distal Intergenic	6	50818723	50847619	28897	1	7021	231527	ENSG00000008196	TFAP2B	transcription factor AP-2 beta
chr1	207363338	207363702	365	*	1.4	136	Intron (ENST00000695822.1/1604, intron 10 of 10)	1	207321519	207386804	65286	1	1604	41819	ENSG00000196352	CD55	CD55 molecule (Cromer blood group)
chr11	24697751	24698268	518	*	1.41	137	Intron (ENST00000531187.5/338645, intron 1 of 5)	11	24496970	25082638	585669	1	338645	200781	ENSG00000187398	LUZP2	leucine zipper protein 2
chr5	89994447	89994754	308	*	0.146	140	Distal Intergenic	5	90016621	90016720	100	2	100500825	21966	ENSG00000264342	MIR3660	microRNA 3660
chr3	52184153	52185287	1135	*	1.46	140	Exon (ENST00000662194.1/ENST00000662194.1, exon 2 of 2)	3	52198086	52214327	16242	1	211	-12799	ENSG00000023330	ALAS1	5'-aminolevulinate synthase 1
chr12	7910150	7910655	506	*	1.55	148	Distal Intergenic	12	7812512	7891148	78637	2	144195	-19002	ENSG00000173262	SLC2A14	solute carrier family 2 member 14
chr14	55318794	55319241	448	*	1.56	148	Intron (ENST00000681400.1/55030, intron 2 of 2)	14	55262222	55272075	9854	2	105370509	-46719	NA	FBXO34-AS1	FBXO34 antisense RNA 1
chr5	43985505	43985899	395	*	1.56	14.9	Distal Intergenic	5	43571594	43603230	31637	2	100652772	-382275	NA	NNT-AS1	NNT antisense RNA 1
chr15	42270743	42271262	520	*	1.59	151	Promoter (1-2kb)	15	42273201	42353666	80466	1	2595	-1939	ENSG00000214013	GANC	glucosidase alpha, neutral C
chr11	72776928	72777793	866	*	1.68	159	Intron (ENST00000359373.9/116985, intron 1 of 33)	11	72783530	72783592	63	1	100616410	-5737	ENSG00000265064	MIR4692	microRNA 4692
chr15	62782187	62783062	876	*	1.68	159	Intron (ENST00000636159.2/83660, intron 44 of 58)	15	62823957	62824041	85	1	406965	-40895	ENSG00000211137	MIR190A	microRNA 190a
chr12	67747919	67749034	1116	*	1.75	163	Distal Intergenic	12	67709047	67729475	20429	2	101927901	-18444	ENSG00000255970	LINC02421	long intergenic non-protein coding RNA 2421
chr13	110978422	110978840	419	*	1.75	163	Intron (ENST00000440735.2/104355135, intron 2 of 3)	13	110945478	110971603	26126	2	105370364	-6819	ENSG00000275989	LOC105370364	uncharacterized LOC105370364
chr12	125509909	125510423	515	*	1.81	169	Intron (ENST00000682704.1/114795, intron 3 of 8)	12	125186386	125662377	475992	1	114795	323523	ENSG00000139364	TMEM132B	transmembrane protein 132B
chr2	100833643	100834157	515	*	1.83	170	Intron (ENST00000335681.10/4862, intron 1 of 20)	2	100820139	100996829	176691	1	4862	13504	ENSG00000170485	NPAS2	neuronal PAS domain protein 2
chr8	86035357	86035756	400	*	1.87	173	Intron (ENST00000521564.1/ENST00000521564.1, intron 1 of 3)	8	86047109	86088621	41513	2	85481	52865	ENSG00000147613	PSKH2	protein serine kinase H2
chr13	99737370	99737966	597	*	1.92	178	Intron (ENST00000376355.7/171425, intron 1 of 7)	13	99726245	99728971	2727	2	101927465	-8399	ENSG00000234303	CLYBL-AS1	CLYBL antisense RNA 1
chrX	16585857	16586435	579	*	1.97	181	Distal Intergenic	23	16627012	16627085	74	2	100616428	40650	ENSG00000265144	MIR548AM	microRNA 548am
chr13	63088207	63088761	555	*	1.99	183	Intron (ENST00000658907.1/ENST00000658907.1, intron 2 of 2)	13	63183096	63328129	145034	2	104355293	239368	ENSG00000227564	LINC00376	long intergenic non-protein coding RNA 376
chr8	115769517	115770054	538	*	0.208	190	Intron (ENST00000422939.1/7227, intron 1 of 4)	8	115408496	115809673	401178	2	7227	39619	ENSG00000104447	TRPS1	transcriptional repressor GATA binding 1
chr5	118396920	118397811	892	*	2.19	199	Intron (ENST00000660173.1/101927280, intron 5 of 6)	5	118282575	118284782	2208	1	100505811	114345	ENSG00000250427	LINC02148	long intergenic non-protein coding RNA 2148
chr7	81004158	81004513	356	*	2.29	208	Distal Intergenic	7	80742538	80922359	179822	2	10512	-81799	ENSG00000075223	SEMA3C	semaphorin 3C
chr8	66711778	66712241	464	*	2.3	208	Promoter (<=1kb)	8	66712734	66862022	149289	1	23678	-493	ENSG00000104205	SGK3	serum/glucocorticoid regulated kinase family member 3
chr1	213619003	213619457	455	*	2.34	211	Distal Intergenic	1	213492288	213794587	302300	1	105372912	126715	NA	NA	NA
chr11	30984458	30985021	564	*	2.38	21.4	Intron (ENST00000684477.1/341019, intron 20 of 38)	11	30773913	30850559	76647	1	101928338	210545	NA	LOC101928338	uncharacterized LOC101928338
chr2	224086691	224087033	343	*	2.39	214	Distal Intergenic	2	223975045	224039318	64274	2	5270	-47373	ENSG00000135919	SERPINE2	serpin family E member 2
chr7	132742237	132742753	517	*	2.42	216	Distal Intergenic	7	132758970	132760632	1663	1	100506937	-16217	ENSG00000225881	LOC100506937	uncharacterized LOC100506937
chr17	81885590	81886662	1073	*	2.56	228	Distal Intergenic	17	81890790	81900991	10202	1	51529	-4128	ENSG00000141552	ANAPC11	anaphase promoting complex subunit 11
chr2	81675556	81676182	627	*	2.62	232	Distal Intergenic	2	81461358	81467468	6111	2	100507201	-208088	NA	LINC01815	long intergenic non-protein coding RNA 1815
chr7	93359451	93360004	554	*	2.64	234	3' UTR	7	93482760	93482855	96	2	724023	122851	ENSG00000208014	MIR653	microRNA 653
chr20	3045053	3046768	1716	*	2.68	23.7	Promoter (<=1kb)	20	3046052	3048250	2199	1	64949	0	ENSG00000125901	MRPS26	mitochondrial ribosomal protein S26
chr1	238958492	238959051	560	*	2.77	244	Distal Intergenic	1	238842767	238848115	5349	1	105373222	115725	NA	LOC105373222	uncharacterized LOC105373222
chr2	22980489	22981125	637	*	2.79	244	Distal Intergenic	2	23018125	23199056	180932	2	107985792	217931	NA	LOC107985792	uncharacterized LOC107985792
chr5	129972949	129973287	339	*	0.279	244	Intron (ENST00000305031.5/337876, intron 2 of 2)	5	129500361	129905917	405557	2	112267944	-67032	NA	LOC112267944	uncharacterized LOC112267944
chr12	18428426	18428953	528	*	2.85	248	Intron (ENST00000676171.1/5288, intron 18 of 32)	12	18080869	18320107	239239	2	79785	-108319	ENSG00000111404	RERGL	RERG like
chr17	32568927	32569642	716	*	2.9	252	Intron (ENST00000318217.10/4642, intron 21 of 21)	17	32509954	32523424	13471	2	105371734	-45503	ENSG00000265222	LOC105371734	uncharacterized LOC105371734
chr8	89647335	89647736	402	*	2.95	256	Intron (ENST00000688654.1/101929709, intron 2 of 4)	8	89616722	89757383	140662	2	112268015	109647	NA	LOC112268015	uncharacterized LOC112268015
chr4	31647843	31648321	479	*	3.04	262	Distal Intergenic	4	31506422	31558831	52410	1	105374565	141421	ENSG00000249882	LINC02501	long intergenic non-protein coding RNA 2501
chr4	188665624	188666648	1025	*	3.09	265	Intron (ENST00000664177.1/401164, intron 3 of 3)	4	188776657	188785511	8855	1	105377610	-110009	ENSG00000251619	LINC02508	long intergenic non-protein coding RNA 2508
chr7	95897528	95898192	665	*	3.14	269	Intron (ENST00000537881.5/1780, intron 6 of 16)	7	95772506	96110322	337817	1	1780	125022	ENSG00000158560	DYNC1I1	dynein cytoplasmic 1 intermediate chain 1
chr13	106319011	106319378	368	*	3.3	282	Intron (ENST00000669705.1/107984626, intron 1 of 2)	13	106232131	106371082	138952	2	107984626	51704	NA	LOC107984626	uncharacterized LOC107984626
chr7	72032820	72033394	575	*	0.335	285	Intron (ENST00000329008.9/83698, intron 3 of 5)	7	71779491	72447151	667661	2	83698	413757	ENSG00000183166	CALN1	calneuron 1
chr20	62792093	62792746	654	*	3.56	302	Distal Intergenic	20	62796473	62801729	5257	1	55257	-3727	ENSG00000101189	MRGBP	MRG domain binding protein
chr7	139653031	139653776	746	*	3.57	302	Intron (ENST00000406875.8/28996, intron 2 of 14)	7	139777051	140020325	243275	1	6916	-123275	ENSG00000059377	TBXAS1	thromboxane A synthase 1
chr21	17351673	17352210	538	*	3.6	304	Distal Intergenic	21	17438821	17450104	11284	1	100505929	-86611	NA	LINC01549	long intergenic non-protein coding RNA 1549
chr3	46416703	46418207	1505	*	3.66	308	Exon (ENST00000635852.1/105377068, exon 5 of 5)	3	46416524	46423591	7068	2	105377068	5384	ENSG00000283646	LINC02009	long intergenic non-protein coding RNA 2009
chr3	46228443	46229328	886	*	0.371	31.1	Intron (ENST00000357422.2/1232, intron 2 of 3)	3	46201711	46208313	6603	2	1230	-20130	ENSG00000163823	CCR1	C-C motif chemokine receptor 1
chr1	182348974	182349682	709	*	3.71	31.1	Distal Intergenic	1	182096338	182329213	232876	2	400799	-19761	NA	LINC01344	long intergenic non-protein coding RNA 1344
chr2	169961901	169962327	427	*	3.77	314	Intron (ENST00000272793.11/130507, intron 24 of 38)	2	169827454	170084131	256678	1	130507	134447	ENSG00000144357	UBR3	ubiquitin protein ligase E3 component n-recognin 3
chr6	6599278	6600186	909	*	3.83	319	Intron (ENST00000379953.6/9450, intron 2 of 5)	6	6588108	6654983	66876	1	9450	11170	ENSG00000112799	LY86	lymphocyte antigen 86
chr16	22632695	22633093	399	*	3.9	323	Distal Intergenic	16	22545698	22576865	31168	1	653786	86997	ENSG00000257838	OTOAP1	OTOA pseudogene 1
chr4	23373307	23373849	543	*	4.41	364	Distal Intergenic	4	23560923	23768652	207730	1	105374528	-187074	NA	LOC105374528	uncharacterized LOC105374528
chr6	34726249	34726589	341	*	4.51	372	Distal Intergenic	6	34587288	34696859	109572	2	64771	-29390	ENSG00000196821	ILRUN	inflammation and lipid regulator with UBA-like and NBR1-like domains
chr5	53362526	53362887	362	*	4.52	372	Distal Intergenic	5	53297872	53326565	28694	2	107986380	-35961	NA	LOC107986380	uncharacterized LOC107986380
chr1	161952698	161953180	483	*	4.55	373	Intron (ENST00000680688.1/22926, intron 15 of 15)	1	161983192	162023869	40678	2	25903	70689	ENSG00000162745	OLFML2B	olfactomedin like 2B
chr12	97212977	97213414	438	*	4.77	390	Distal Intergenic	12	97155234	97160538	5305	2	107984547	-52439	NA	NA	NA
chr7	92025472	92025872	401	*	4.9	399	Intron (ENST00000680072.1/10142, intron 14 of 48)	7	91940840	92110673	169834	1	10142	84632	ENSG00000127914	AKAP9	A-kinase anchoring protein 9
chr1	174968280	174969126	847	*	5.13	417	Intron (ENST00000681986.1/9910, intron 20 of 25)	1	174934947	174954261	19315	2	101928696	-14019	ENSG00000229531	RABGAP1L-AS1	RABGAP1L antisense RNA 1
chr10	101008499	101009226	728	*	5.15	417	3' UTR	10	100996618	101007836	11219	1	84445	11881	ENSG00000107816	LZTS2	leucine zipper tumor suppressor 2
chr11	78352335	78353113	779	*	5.26	425	Intron (ENST00000534168.1/ENST00000534168.1, intron 1 of 1)	11	78314796	78319236	4441	1	105369402	37539	NA	LOC105369402	uncharacterized LOC105369402
chr1	191558220	191558797	578	*	5.27	425	Distal Intergenic	1	191823432	192011260	187829	1	107985457	-264635	NA	LINC02770	long intergenic non-protein coding RNA 2770
chr12	24480714	24481310	597	*	5.43	436	Intron (ENST00000646273.1/6660, intron 1 of 16)	12	23529504	24562544	1033041	2	6660	81234	ENSG00000134532	SOX5	SRY-box transcription factor 5
chr2	128301572	128302781	1210	*	5.53	443	Intron (ENST00000469019.1/9394, intron 1 of 2)	2	128236716	128318868	82153	2	9394	16087	ENSG00000136720	HS6ST1	heparan sulfate 6-O-sulfotransferase 1
chr19	41411765	41412409	645	*	5.6	447	Intron (ENST00000540732.3/593, intron 4 of 9)	19	41386371	41397362	10992	2	56915	-14403	ENSG00000077348	EXOSC5	exosome component 5
chr11	22459072	22459684	613	*	5.72	455	Intron (ENST00000534135.6/102723378, intron 3 of 4)	11	22445673	22492073	46401	2	102723378	32389	ENSG00000255323	LINC01495	long intergenic non-protein coding RNA 1495
chr7	120964112	120964626	515	*	0.575	457	Intron (ENST00000315870.10/54556, intron 4 of 11)	7	120950763	120977216	26454	1	54556	13349	ENSG00000071243	ING3	inhibitor of growth family member 3
chr12	103240256	103240715	460	*	5.77	457	Intron (ENST00000547347.5/374470, intron 10 of 10)	12	103151834	103179247	27414	1	101929058	88422	ENSG00000257860	C12orf42-AS1	C12orf42 antisense RNA 1
chr7	21822238	21822848	611	*	5.88	46.4	Intron (ENST00000409508.8/8701, intron 65 of 81)	7	21900899	21945903	45005	2	55536	123055	ENSG00000164649	CDCA7L	cell division cycle associated 7 like
chr8	118517517	118518983	1467	*	0.611	481	Intron (ENST00000409003.5/401474, intron 2 of 4)	8	118620498	118906155	285658	1	552860	-101515	NA	SAMD12-AS1	SAMD12 antisense RNA 1
chr8	121096580	121097027	448	*	6.24	490	Intron (ENST00000517739.1/ENST00000517739.1, intron 2 of 3)	8	120535745	120813273	277529	2	6641	-283307	ENSG00000172164	SNTB1	syntrophin beta 1
chr2	188416482	188416813	332	*	6.41	502	Intron (ENST00000409843.5/51454, intron 2 of 12)	2	187712816	188384313	671498	2	104355152	-32169	ENSG00000231689	LINC01090	long intergenic non-protein coding RNA 1090
chr2	200688042	200689069	1028	*	6.68	521	Exon (ENST00000491025.6/107161151, exon 4 of 19)	2	200678233	200794239	116007	1	107161151	9809	NA	AOX3P-AOX2P	AOX3P-AOX2P readthrough, transcribed pseudogene
chr13	102707580	102708098	519	*	6.87	535	Distal Intergenic	13	102685747	102695044	9298	2	196541	-12536	ENSG00000139780	METTL21C	methyltransferase 21C, AARS1 lysine
chr1	232617365	232617806	442	*	7.63	593	Intron (ENST00000674749.1/57568, intron 1 of 23)	1	232397965	232630571	232607	2	57568	12765	ENSG00000116991	SIPA1L2	signal induced proliferation associated 1 like 2
chr1	53311717	53312449	733	*	7.81	602	Intron (ENST00000306052.12/7804, intron 2 of 18)	1	53328233	53336509	8277	1	105378732	-15784	ENSG00000225675	LRP8-DT	LRP8 divergent transcript
chr5	37326561	37326974	414	*	7.82	602	Intron (ENST00000231498.8/9631, intron 18 of 34)	5	37288137	37371106	82970	2	9631	44132	ENSG00000113569	NUP155	nucleoporin 155
chr15	49714909	49715204	296	*	7.82	602	Distal Intergenic	15	49621037	49656232	35196	1	56986	93872	ENSG00000104047	DTWD1	DTW domain containing 1
chr11	96212538	96212990	453	*	7.9	606	Intron (ENST00000524717.6/84441, intron 1 of 4)	11	96341438	96341526	89	1	100422991	-128448	ENSG00000266192	MIR1260B	microRNA 1260b
chr19	40158856	40159205	350	*	7.97	611	Distal Intergenic	19	40191426	40215575	24150	1	4294	-32221	ENSG00000130758	MAP3K10	mitogen-activated protein kinase kinase kinase 10
chr5	166276150	166276490	341	*	8.11	620	Distal Intergenic	5	166905222	166926370	21149	2	102557615	649880	ENSG00000254130	LINC01947	long intergenic non-protein coding RNA 1947
chr5	112735945	112736374	430	*	8.18	623	Intron (ENST00000509732.5/324, intron 1 of 3)	5	112707498	112846239	138742	1	324	28447	ENSG00000134982	APC	APC regulator of WNT signaling pathway
chr19	51879950	51880474	525	*	8.34	633	5' UTR	19	51888025	51900463	12439	1	101928571	-7551	ENSG00000268095	ZNF649-AS1	ZNF649 antisense RNA 1
chr20	46422151	46422496	346	*	0.85	641	Intron (ENST00000487583.5/63916, intron 1 of 7)	20	46366050	46432985	66936	2	63916	10489	ENSG00000062598	ELMO2	engulfment and cell motility 2
chr1	111332207	111332918	712	*	8.5	641	Distal Intergenic	1	111346600	111353013	6414	1	128344	-13682	ENSG00000173947	PIFO	primary cilia formation
chr2	224360801	224361422	622	*	0.851	641	Distal Intergenic	2	224378698	224402107	23410	2	79843	40685	ENSG00000124019	FAM124B	family with sequence similarity 124 member B
chr11	131601685	131602112	428	*	8.82	663	Intron (ENST00000374791.7/50863, intron 1 of 7)	11	131502735	131540867	38133	2	101929653	-60818	ENSG00000237654	LOC101929653	uncharacterized LOC101929653
chr3	155809267	155809824	558	*	9.05	678	Promoter (2-3kb)	3	155762617	155806278	43662	2	285315	-2989	ENSG00000174928	C3orf33	chromosome 3 open reading frame 33
chr7	139853664	139854073	410	*	9.09	679	Intron (ENST00000425687.5/6916, intron 3 of 14)	7	139561570	139777998	216429	2	28996	-75666	ENSG00000064393	HIPK2	homeodomain interacting protein kinase 2
chr4	30950824	30951351	528	*	9.17	681	Intron (ENST00000621961.2/5099, intron 3 of 3)	4	31171013	31211678	40666	1	102723778	-219662	NA	LINC02497	long intergenic non-protein coding RNA 2497
chr8	121724163	121725092	930	*	9.18	681	Intron (ENST00000648171.1/594842, intron 6 of 8)	8	121668934	121697600	28667	2	105375732	-26563	ENSG00000254209	LINC02855	long intergenic non-protein coding RNA 2855
chr3	31358576	31359101	526	*	9.19	681	Distal Intergenic	3	31532638	31637616	104979	1	201595	-173537	ENSG00000163527	STT3B	STT3 oligosaccharyltransferase complex catalytic subunit B
chr1	168142058	168142440	383	*	9.33	690	Distal Intergenic	1	168079542	168137667	58126	2	23432	-4391	ENSG00000143147	GPR161	G protein-coupled receptor 161
chr4	16497732	16498337	606	*	9.47	698	Intron (ENST00000512370.5/105374505, intron 2 of 2)	4	16400430	16512187	111758	1	105374505	97302	NA	LOC105374505	uncharacterized LOC105374505
chr17	50022731	50023306	576	*	10	739	Distal Intergenic	17	49990005	49995224	5220	2	1747	-27507	ENSG00000064195	DLX3	distal-less homeobox 3
chr8	61069623	61070447	825	*	10.6	779	Intron (ENST00000522621.1/157807, intron 1 of 2)	8	60965802	60967775	1974	2	100130298	-101848	NA	LOC100130298	hCG1816373-like
chr11	69821215	69822115	901	*	10.8	787	Promoter (1-2kb)	11	69809968	69819416	9449	2	2248	-1799	ENSG00000186895	FGF3	fibroblast growth factor 3
chr1	200376550	200377141	592	*	10.9	79.2	Intron (ENST00000637430.1/ENST00000637430.1, intron 4 of 5)	1	200253419	200400705	147287	2	554279	23564	ENSG00000203721	LINC00862	long intergenic non-protein coding RNA 862
chr8	15417129	15417826	698	*	11	80.2	Promoter (<=1kb)	8	15417215	15766649	349435	1	7991	0	ENSG00000104723	TUSC3	tumor suppressor candidate 3
chr18	67183345	67183719	375	*	11.6	842	Distal Intergenic	18	67081584	67081686	103	1	100847002	101761	ENSG00000263354	MIR5011	microRNA 5011
chr2	213414897	213415485	589	*	11.6	842	Intron (ENST00000406979.6/79582, intron 11 of 17)	2	213284389	214410501	1126113	1	79582	130508	ENSG00000144451	SPAG16	sperm associated antigen 16
chr17	57898331	57899911	1581	*	12	870	Intron (ENST00000577830.6/404093, intron 1 of 10)	17	57912333	57922581	10249	1	107985065	-12422	NA	LOC107985065	uncharacterized LOC107985065
chr19	17835132	17835785	654	*	12.1	874	3' UTR	19	17824780	17848071	23292	2	3718	12286	ENSG00000105639	JAK3	Janus kinase 3
chr1	188888326	188888921	596	*	12.4	888	Exon (ENST00000650519.1/ENST00000650519.1, exon 1 of 3)	1	189775465	189814918	39454	1	107985456	-886544	ENSG00000232212	LINC01701	long intergenic non-protein coding RNA 1701
chr3	150005442	150006141	700	*	12.9	924	Intron (ENST00000649949.1/5217, intron 2 of 3)	3	150039214	150213726	174513	1	105374313	-33073	NA	LOC105374313	uncharacterized LOC105374313
chr1	218967666	218968259	594	*	13.3	950	Distal Intergenic	1	218912757	218918714	5958	2	105372925	-48952	NA	LINC01710	long intergenic non-protein coding RNA 1710
chr5	74552155	74552666	512	*	14	999	Distal Intergenic	5	74111690	74536976	425287	2	104310351	-15179	ENSG00000248673	LINC01331	long intergenic non-protein coding RNA 1331
chr7	50962394	50963380	987	*	14.2	1010	Intron (ENST00000420449.1/ENST00000420449.1, intron 1 of 3)	7	50590063	50793462	203400	2	2887	-168932	ENSG00000106070	GRB10	growth factor receptor bound protein 10
chr2	23418677	23419310	634	*	14.6	1030	Intron (ENST00000486442.6/114818, intron 1 of 13)	2	23385179	23708611	323433	1	114818	33498	ENSG00000119771	KLHL29	kelch like family member 29
chr12	69039918	69040485	568	*	14.9	105	Distal Intergenic	12	68842197	68971570	129374	2	1368	-68348	ENSG00000135678	CPM	carboxypeptidase M
chr11	118206571	118207204	634	*	15.5	1100	Intron (ENST00000356289.10/120425, intron 4 of 9)	11	118193725	118225094	31370	2	120425	17890	ENSG00000160593	JAML	junction adhesion molecule like
chr8	95746076	95746497	422	*	15.6	1100	Intron (ENST00000671532.1/100616530, intron 3 of 3)	8	95947781	95948233	453	2	100500773	201736	NA	SRSF3P2	SRSF3 pseudogene 2
chr1	54609564	54610207	644	*	1.59	1110	3' UTR	1	54609181	54623556	14376	2	338094	13349	ENSG00000162391	FAM151A	family with sequence similarity 151 member A
chr3	30492531	30493163	633	*	16	1120	Distal Intergenic	3	30518833	30527193	8361	1	101928015	-25670	ENSG00000227260	LINC01985	long intergenic non-protein coding RNA 1985
chr2	162056802	162057303	502	*	17	1190	Intron (ENST00000678668.1/1803, intron 1 of 24)	2	162073410	162078036	4627	1	100131604	-16107	NA	DPP4-DT	DPP4 divergent transcript
chr7	96219417	96219936	520	*	18.2	1270	Promoter (<=1kb)	7	96219662	96219756	95	2	693176	0	ENSG00000208025	MIR591	microRNA 591
chr8	89889533	89889910	378	*	18.3	1270	Distal Intergenic	8	89901849	89927888	26040	1	734	-11939	ENSG00000164823	OSGIN2	oxidative stress induced growth inhibitor family member 2
chr8	120403857	120404589	733	*	18.7	1290	Intron (ENST00000521648.5/28998, intron 1 of 2)	8	120445400	120541965	96566	1	27085	-40811	ENSG00000172167	MTBP	MDM2 binding protein
chr1	114455134	114455633	500	*	18.9	1310	Intron (ENST00000358465.7/51592, intron 4 of 19)	1	114392790	114511203	118414	2	51592	55570	ENSG00000197323	TRIM33	tripartite motif containing 33
chr5	150295195	150295817	623	*	19.8	1370	Distal Intergenic	5	150219491	150290093	70603	2	815	-5102	ENSG00000070808	CAMK2A	calcium/calmodulin dependent protein kinase II alpha
chr8	119427499	119428178	680	*	19.9	137	Intron (ENST00000519786.1/ENST00000519786.1, intron 3 of 3)	8	119416446	119424434	7989	1	4856	11053	ENSG00000136999	CCN3	cellular communication network factor 3
chr17	16448656	16449586	931	*	20	137	Exon (ENST00000702435.1/125144, exon 4 of 4)	17	16441226	16441298	73	1	692106	7430	ENSG00000277512	SNORD65	small nucleolar RNA, C/D box 65
chr13	99740302	99740696	395	*	20.6	1410	Intron (ENST00000376355.7/171425, intron 1 of 7)	13	99726245	99728971	2727	2	101927465	-11331	ENSG00000234303	CLYBL-AS1	CLYBL antisense RNA 1
chr7	26596898	26597804	907	*	20.9	1430	Distal Intergenic	7	26598600	26617295	18696	2	101928077	19491	NA	LOC101928077	uncharacterized LOC101928077
chr5	114042244	114042576	333	*	25.3	1730	Distal Intergenic	5	114055926	114496500	440575	1	3781	-13350	ENSG00000080709	KCNN2	potassium calcium-activated channel subfamily N member 2
chr3	52071075	52072465	1391	*	25.9	1760	Distal Intergenic	3	52048919	52056571	7653	2	1849	-14504	ENSG00000164086	DUSP7	dual specificity phosphatase 7
chr7	43727587	43727953	367	*	26	1760	Promoter (1-2kb)	7	43608456	43729717	121262	2	55744	1764	ENSG00000106603	COA1	cytochrome c oxidase assembly factor 1
chr17	72719161	72719938	778	*	26.2	1770	Intron (ENST00000255559.8/201266, intron 7 of 9)	17	72642731	72644490	1760	1	105371887	76430	NA	LOC105371887	uncharacterized LOC105371887
chr3	16546533	16547080	548	*	27.1	1830	Distal Intergenic	3	16524771	16541903	17133	1	100996597	21762	ENSG00000233570	LINC00690	long intergenic non-protein coding RNA 690
chr1	53512383	53512998	616	*	27.8	1870	Intron (ENST00000312233.4/148979, intron 7 of 9)	1	53459399	53467488	8090	1	63948	52984	ENSG00000143006	DMRTB1	DMRT like family B with proline rich C-terminal 1
chr12	107794372	107794923	552	*	29.8	2000	Distal Intergenic	12	107774704	107776644	1941	1	121549	19668	ENSG00000187855	ASCL4	achaete-scute family bHLH transcription factor 4
chr6	25635686	25636303	618	*	30.2	2020	Intron (ENST00000662203.1/ENST00000662203.1, intron 2 of 2)	6	25652201	25701783	49583	1	10590	-15898	ENSG00000079689	SCGN	secretagogin, EF-hand calcium binding protein
chr14	32417936	32418589	654	*	3.06	2050	Exon (ENST00000557371.1/ENST00000557371.1, exon 1 of 4)	14	32329298	32837684	508387	1	9472	88638	ENSG00000151320	AKAP6	A-kinase anchoring protein 6
chr12	46508618	46509375	758	*	32	2140	Intron (ENST00000667191.1/100288798, intron 2 of 2)	12	46383433	46876784	493352	1	100288798	125185	NA	SLC38A4-AS1	SLC38A4 antisense RNA 1
chr12	101707221	101707598	378	*	32.4	2160	Intron (ENST00000550385.1/56994, intron 1 of 5)	12	101696947	101744140	47194	1	56994	10274	ENSG00000111666	CHPT1	choline phosphotransferase 1
chr22	45226710	45227260	551	*	32.8	2180	5' UTR	22	45192244	45240894	48651	2	23313	13634	ENSG00000100364	KIAA0930	KIAA0930
chr3	115766803	115767462	660	*	33.6	2220	Intron (ENST00000700882.1/ENST00000700882.1, intron 1 of 1)	3	115623510	115721490	97981	1	2596	143293	ENSG00000172020	GAP43	growth associated protein 43
chr3	158330950	158331300	351	*	33.6	2220	Intron (ENST00000480820.5/51319, intron 5 of 9)	3	158095905	158106420	10516	2	6474	-224530	ENSG00000168779	SHOX2	short stature homeobox 2
chr12	15670867	15671262	396	*	34.9	2300	Exon (ENST00000281172.10/2059, exon 4 of 21)	12	15813493	15828274	14782	2	102724146	157012	NA	LOC102724146	uncharacterized LOC102724146
chr15	36392800	36393216	417	*	35	2300	Distal Intergenic	15	36438972	36471016	32045	2	105370769	77800	NA	LOC105370769	uncharacterized LOC105370769
chr1	61781258	61781646	389	*	35.3	232	Intron (ENST00000635214.1/10207, intron 7 of 35)	1	61742477	62178675	436199	1	10207	38781	ENSG00000132849	PATJ	PATJ crumbs cell polarity complex component
chr13	74674729	74675223	495	*	38.7	2540	Distal Intergenic	13	74434538	74557099	122562	1	338864	240191	ENSG00000236678	LINC00347	long intergenic non-protein coding RNA 347
chr21	36354988	36355631	644	*	40.9	2670	Intron (ENST00000400485.6/23515, intron 9 of 16)	21	36385392	36419015	33624	1	8208	-29761	ENSG00000159259	CHAF1B	chromatin assembly factor 1 subunit B
chr3	188827194	188827569	376	*	40.9	2670	Intron (ENST00000617246.5/4026, intron 9 of 11)	3	188947214	189325304	378091	1	285386	-119645	ENSG00000188001	TPRG1	tumor protein p63 regulated 1
chr2	7976233	7976701	469	*	41.4	2690	Intron (ENST00000426969.5/339788, intron 2 of 3)	2	7886767	7899725	12959	2	101929551	-76508	ENSG00000226506	LOC101929551	uncharacterized LOC101929551
chr8	116307822	116308237	416	*	4.19	2720	Intron (ENST00000505156.2/100859921, intron 1 of 13)	8	115950511	116325062	374552	2	100859921	16825	ENSG00000249917	LINC00536	long intergenic non-protein coding RNA 536
chr5	163452845	163453169	325	*	46.5	3010	3' UTR	5	163446526	163460102	13577	2	134492	6933	ENSG00000170584	NUDCD2	NudC domain containing 2
chr17	66283962	66284441	480	*	4.71	3040	Distal Intergenic	17	66302613	66810743	508131	1	5578	-18172	ENSG00000154229	PRKCA	protein kinase C alpha
chr17	4479301	4479956	656	*	47.2	3040	Intron (ENST00000355530.7/201305, intron 9 of 11)	17	4498881	4539035	40155	1	124976	-18925	ENSG00000183018	SPNS2	sphingolipid transporter 2
chrX	154810095	154810774	680	*	47.9	3080	Intron (ENST00000393529.5/4354, intron 1 of 7)	23	154778684	154821007	42324	2	4354	10233	ENSG00000130830	MPP1	MAGUK p55 scaffold protein 1
chr1	202230576	202231743	1168	*	49	3140	Intron (ENST00000367278.8/59352, intron 3 of 17)	1	202193799	202319781	125983	1	59352	36777	ENSG00000133067	LGR6	leucine rich repeat containing G protein-coupled receptor 6
chr17	41538739	41539488	750	*	50.6	3240	Distal Intergenic	17	41523617	41528308	4692	2	3880	-10431	ENSG00000171345	KRT19	keratin 19
chr17	33267212	33268266	1055	*	51.3	3270	Intron (ENST00000225823.7/40, intron 1 of 9)	17	33111858	33131743	19886	1	105371737	155354	NA	LOC105371737	uncharacterized LOC105371737
chr18	56789462	56789897	436	*	54.5	3470	Intron (ENST00000589935.1/23335, intron 1 of 1)	18	56597209	56651593	54385	2	9352	-137869	ENSG00000091164	TXNL1	thioredoxin like 1
chr14	103625995	103626960	966	*	54.6	3470	Intron (ENST00000557172.5/3831, intron 1 of 2)	14	103562960	103607523	44564	1	84334	63035	ENSG00000256053	COA8	cytochrome c oxidase assembly factor 8
chr7	17546738	17547027	290	*	54.8	3470	Intron (ENST00000451792.1/101927630, intron 1 of 3)	7	17463287	17558909	95623	2	101927630	11882	ENSG00000236039	LINC02889	long intergenic non-protein coding RNA 2889
chr15	75182039	75183309	1271	*	56	3540	Distal Intergenic	15	75195643	75212169	16527	1	56905	-12334	ENSG00000167173	C15orf39	chromosome 15 open reading frame 39
chr15	40269721	40270656	936	*	57.4	3620	Intron (ENST00000453867.7/106821730, intron 4 of 9)	15	40278372	40283064	4693	2	100131244	12408	ENSG00000230778	ANKRD63	ankyrin repeat domain 63
chr10	73519349	73519809	461	*	5.83	3670	Exon (ENST00000597958.5/101929145, exon 5 of 5)	10	73436433	73496024	59592	2	5532	-23325	ENSG00000107758	PPP3CB	protein phosphatase 3 catalytic subunit beta
chr3	78970777	78971282	506	*	58.9	3700	Intron (ENST00000464233.6/6091, intron 3 of 30)	3	79411714	79470827	59114	1	101927374	-440432	NA	LOC101927374	uncharacterized LOC101927374
chr5	114237842	114238257	416	*	59.9	3750	Intron (ENST00000512097.9/3781, intron 2 of 10)	5	114055926	114496500	440575	1	3781	181916	ENSG00000080709	KCNN2	potassium calcium-activated channel subfamily N member 2
chr9	127545533	127547082	1550	*	60.2	3770	Intron (ENST00000373314.7/64855, intron 1 of 13)	9	127505339	127578989	73651	2	64855	31907	ENSG00000136830	NIBAN2	niban apoptosis regulator 2
chr2	134912364	134912728	365	*	65.7	410	Intron (ENST00000392929.6/100129961, intron 1 of 3)	2	134918235	134959342	41108	1	905	-5507	ENSG00000082258	CCNT2	cyclin T2
chr5	103433226	103433563	338	*	66.2	4120	Intron (ENST00000602846.5/ENST00000602846.5, intron 3 of 4)	5	103528434	103541985	13552	2	102467212	108422	ENSG00000248757	LINC02115	long intergenic non-protein coding RNA 2115
chr12	68250598	68250926	329	*	67.3	418	Promoter (2-3kb)	12	68248242	68253604	5363	2	50616	2678	ENSG00000127318	IL22	interleukin 22
chr7	96770835	96771151	317	*	67.7	4200	Distal Intergenic	7	96481626	96709880	228255	2	7979	-60955	ENSG00000127922	SEM1	SEM1 26S proteasome subunit
chr5	1545868	1546307	440	*	6.78	4200	Intron (ENST00000503113.1/ENST00000503113.1, intron 3 of 3)	5	1510762	1510856	95	2	102466103	-35012	ENSG00000273742	MIR6075	microRNA 6075
chr10	107972042	107972443	402	*	69.1	4270	Intron (ENST00000630847.2/103695365, intron 2 of 5)	10	107694973	108197849	502877	2	103695365	225406	ENSG00000229981	LINC01435	long intergenic non-protein coding RNA 1435
chr8	24755904	24756257	354	*	69.6	4280	Intron (ENST00000519689.1/101929294, intron 2 of 4)	8	24295814	24912073	616260	2	101929294	155816	NA	ADAM7-AS1	ADAM7, ADAMDEC1 and ADAM28 antisense RNA 1
chr17	17603078	17603829	752	*	70.3	4320	Intron (ENST00000583662.1/ENST00000583662.1, intron 1 of 1)	17	17505563	17591708	86146	2	10400	-11370	ENSG00000133027	PEMT	phosphatidylethanolamine N-methyltransferase
chr19	13629654	13630298	645	*	70.8	4340	Promoter (2-3kb)	19	13206442	13633025	426584	2	773	2727	ENSG00000141837	CACNA1A	calcium voltage-gated channel subunit alpha1 A
chr7	96400100	96400501	402	*	71.8	4390	Distal Intergenic	7	96120220	96322147	201928	2	10165	-77953	ENSG00000004864	SLC25A13	solute carrier family 25 member 13
chr6	71204749	71205260	512	*	73.5	4480	Distal Intergenic	6	71288811	71309059	20249	1	79627	-83551	ENSG00000119900	OGFRL1	opioid growth factor receptor like 1
chr1	94873864	94874498	635	*	75.1	4570	Intron (ENST00000446120.6/126969, intron 11 of 13)	1	94613814	94855421	241608	2	101928079	-18443	ENSG00000224081	SLC44A3-AS1	SLC44A3 antisense RNA 1
chr2	231569253	231570166	914	*	75.2	4570	Distal Intergenic	2	231592864	231594276	1413	1	165100	-22698	ENSG00000177673	TEX44	testis expressed 44
chr3	46637701	46638180	480	*	76.1	4610	Distal Intergenic	3	46515385	46606948	91564	2	79442	-30753	ENSG00000163827	LRRC2	leucine rich repeat containing 2
chr13	83896266	83896723	458	*	76.4	4620	Distal Intergenic	13	83877205	83882474	5270	2	114798	-13792	ENSG00000178235	SLITRK1	SLIT and NTRK like family member 1
chr2	165675545	165676059	515	*	77.6	468	Intron (ENST00000421875.5/80034, intron 5 of 6)	2	165747588	165794659	47072	2	2591	118600	ENSG00000115339	GALNT3	polypeptide N-acetylgalactosaminyltransferase 3
chr11	65488546	65489765	1220	*	77.8	4690	Promoter (<=1kb)	11	65487241	65488714	1474	2	105369346	0	NA	LINC02736	long intergenic non-protein coding RNA 2736
chr12	26112963	26113684	722	*	79.4	4780	Distal Intergenic	12	26121991	26252920	130930	1	8082	-8307	ENSG00000123096	SSPN	sarcospan
chr7	20582002	20582580	579	*	80.3	4820	Exon (ENST00000429983.1/ENST00000429983.1, exon 1 of 1)	7	20615667	20777038	161372	1	340273	-33087	ENSG00000004846	ABCB5	ATP binding cassette subfamily B member 5
chr1	231512156	231512851	696	*	82.2	4920	Intron (ENST00000653908.1/54583, intron 1 of 4)	1	231528541	231819244	290704	1	100303453	-15690	ENSG00000270106	TSNAX-DISC1	TSNAX-DISC1 readthrough (NMD candidate)
chr17	82297183	82298575	1393	*	94.3	5630	Distal Intergenic	17	82290046	82292814	2769	2	101929511	-4369	ENSG00000265692	LINC01970	long intergenic non-protein coding RNA 1970
chr5	135549530	135551159	1630	*	95.5	5690	Intron (ENST00000698884.1/153328, intron 3 of 5)	5	135534282	135535964	1683	2	4762	-13566	ENSG00000181965	NEUROG1	neurogenin 1
chr3	139574501	139574936	436	*	95.6	5690	Intron (ENST00000662234.1/100507291, intron 5 of 7)	3	139517434	139539829	22396	2	5947	-34672	ENSG00000114115	RBP1	retinol binding protein 1
chr1	185864976	185865480	505	*	96.3	5720	Intron (ENST00000271588.9/83872, intron 3 of 106)	1	185734391	186190949	456559	1	83872	130585	ENSG00000143341	HMCN1	hemicentin 1
chr3	38740175	38740998	824	*	97	575	Intron (ENST00000655275.1/6336, intron 14 of 27)	3	38696802	38816286	119485	2	6336	75288	ENSG00000185313	SCN10A	sodium voltage-gated channel alpha subunit 10
chr20	53146342	53146932	591	*	98.5	5820	Intron (ENST00000371497.10/128553, intron 1 of 2)	20	52972358	53495330	522973	1	128553	173984	ENSG00000182463	TSHZ2	teashirt zinc finger homeobox 2
chr6	81360061	81360376	316	*	98.9	5830	Distal Intergenic	6	81724722	81736353	11632	2	105377872	375977	NA	NA	NA
chr11	104033170	104033997	828	*	102	6030	Promoter (2-3kb)	11	104036640	104039196	2557	1	414301	-2643	ENSG00000170967	DDI1	DNA damage inducible 1 homolog 1
chr8	88554443	88554914	472	*	103	6070	Intron (ENST00000658283.1/105375630, intron 3 of 6)	8	88032011	88328025	296015	2	4325	-226418	ENSG00000156103	MMP16	matrix metallopeptidase 16
chr8	86391744	86392321	578	*	108	6300	Intron (ENST00000517970.6/11059, intron 5 of 24)	8	86333274	86343429	10156	2	105375624	-48315	ENSG00000254231	WWP1-AS1	WWP1 antisense RNA 1
chr1	107665181	107665831	651	*	114	6650	Intron (ENST00000370056.9/10451, intron 19 of 26)	1	107897223	107897304	82	1	102465839	-231392	ENSG00000275455	MIR7852	microRNA 7852
chr2	70516854	70518072	1219	*	114	66.7	Intron (ENST00000295400.11/7039, intron 1 of 5)	2	70447284	70554193	106910	2	7039	36121	ENSG00000163235	TGFA	transforming growth factor alpha
chr2	212958808	212959312	505	*	121	7040	Intron (ENST00000415387.1/ENST00000415387.1, intron 1 of 4)	2	212926257	212926336	80	2	100616472	-32472	ENSG00000283637	MIR4776-2	microRNA 4776-2
chr17	7885499	7886377	879	*	123	7140	Promoter (<=1kb)	17	7856685	7885238	28554	2	84316	-261	ENSG00000183011	NAA38	N-alpha-acetyltransferase 38, NatC auxiliary subunit
chr1	18941395	18942368	974	*	130	7510	Intron (ENST00000455833.7/126917, intron 1 of 8)	1	18904280	18956676	52397	2	126917	14308	ENSG00000169991	IFFO2	intermediate filament family orphan 2
chr10	84938220	84938614	395	*	13	7510	Distal Intergenic	10	85193421	85197958	4538	2	101929624	259344	ENSG00000237267	LINC01519	long intergenic non-protein coding RNA 1519
chr1	245788324	245788767	444	*	13.4	776	Intron (ENST00000482592.5/64754, intron 1 of 2)	1	245673732	245676478	2747	2	105373265	-111846	NA	LOC105373265	uncharacterized LOC105373265
chr13	36810095	36810629	535	*	13.5	7770	Distal Intergenic	13	36819222	36829104	9883	1	5994	-8593	ENSG00000133111	RFXAP	regulatory factor X associated protein
chr7	101271064	101271543	480	*	138	7910	Distal Intergenic	7	101239458	101252316	12859	2	51024	-18748	ENSG00000214253	FIS1	fission, mitochondrial 1
chr14	33282996	33283443	448	*	138	7930	Intron (ENST00000551634.6/64067, intron 2 of 10)	14	32934396	33820863	886468	1	64067	348600	ENSG00000151322	NPAS3	neuronal PAS domain protein 3
chr17	73043289	73044660	1372	*	141	805	Intron (ENST00000255559.8/201266, intron 3 of 9)	17	72645949	73092712	446764	2	201266	48052	ENSG00000133195	SLC39A11	solute carrier family 39 member 11
chr7	124485301	124485819	519	*	141	805	Intron (ENST00000652254.1/ENST00000652254.1, intron 3 of 3)	7	124337380	124349860	12481	2	101928211	-135441	NA	LOC101928211	uncharacterized LOC101928211
chr2	85433408	85434268	861	*	142	8100	3' UTR	2	85418504	85437029	18526	1	284948	14904	ENSG00000152292	SH2D6	SH2 domain containing 6
chr6	134723082	134724136	1055	*	142	8100	Distal Intergenic	6	134706060	134707349	1290	2	101928277	-15733	NA	LOC101928277	uncharacterized LOC101928277
chr12	56667516	56668071	556	*	143	814	Intron (ENST00000537473.2/10728, intron 5 of 7)	12	56663341	56688408	25068	2	10728	20337	ENSG00000110958	PTGES3	prostaglandin E synthase 3
chr1	42172213	42173095	883	*	144	814	Distal Intergenic	1	42162690	42164745	2056	2	2980	-7468	ENSG00000197273	GUCA2A	guanylate cyclase activator 2A
chr4	34181587	34181966	380	*	144	814	Intron (ENST00000513843.6/105374394, intron 2 of 4)	4	33775498	34039914	264417	2	101928622	-141673	ENSG00000250954	LOC101928622	uncharacterized LOC101928622
chr5	84825719	84826126	408	*	144	8140	Distal Intergenic	5	83940554	84384880	444327	2	10085	-440839	ENSG00000164176	EDIL3	EGF like repeats and discoidin domains 3
chr1	98228156	98228532	377	*	148	8340	Intron (ENST00000418344.1/729987, intron 1 of 2)	1	98210747	98272658	61912	1	729987	17409	ENSG00000226053	LINC01776	long intergenic non-protein coding RNA 1776
chr12	108099667	108100273	607	*	150	8450	Distal Intergenic	12	108129288	108250537	121250	1	9671	-29015	ENSG00000075035	WSCD2	WSC domain containing 2
chr1	182614869	182615517	649	*	154	8640	Promoter (<=1kb)	1	182615254	182616629	1376	1	284648	0	ENSG00000261504	LINC01686	long intergenic non-protein coding RNA 1686
chr1	206633625	206634767	1143	*	154	8650	Promoter (<=1kb)	1	206635536	206684419	48884	1	8444	-769	ENSG00000143479	DYRK3	dual specificity tyrosine phosphorylation regulated kinase 3
chr1	238409126	238409775	650	*	157	8770	Distal Intergenic	1	238476542	238486060	9519	2	339535	76285	ENSG00000215808	LINC01139	long intergenic non-protein coding RNA 1139
chr1	211036627	211037482	856	*	157	8770	Intron (ENST00000367007.5/3756, intron 5 of 11)	1	211132588	211133374	787	2	100874296	95892	NA	KCNH1-IT1	KCNH1 intronic transcript 1
chr5	94011017	94011388	372	*	159	8840	Intron (ENST00000395965.8/83989, intron 4 of 10)	5	93617725	94111699	493975	2	83989	100311	ENSG00000113391	FAM172A	family with sequence similarity 172 member A
chr1	181756395	181756794	400	*	16.4	9100	Intron (ENST00000367573.7/777, intron 29 of 47)	1	182054570	182069253	14684	2	127665	312459	ENSG00000179930	ZNF648	zinc finger protein 648
chr16	56258865	56260031	1167	*	168	9290	Intron (ENST00000262493.12/2775, intron 2 of 8)	16	56245520	56245623	104	1	100500891	13345	ENSG00000265281	MIR3935	microRNA 3935
chr17	70955412	70955922	511	*	171	9470	Distal Intergenic	17	71097774	71202203	104430	2	101928165	246281	ENSG00000260785	CASC17	cancer susceptibility 17
chr19	41987041	41987810	770	*	172	949	Intron (ENST00000644613.1/478, intron 4 of 24)	19	41956879	41997497	40619	2	478	9687	ENSG00000105409	ATP1A3	ATPase Na+/K+ transporting subunit alpha 3
chr14	32324507	32325120	614	*	174	9570	Distal Intergenic	14	32329298	32837684	508387	1	9472	-4178	ENSG00000151320	AKAP6	A-kinase anchoring protein 6
chr2	28643442	28644386	945	*	17.5	9610	3' UTR	2	28707511	28736266	28756	2	100505774	91880	ENSG00000226833	LOC100505774	uncharacterized LOC100505774
chr4	42633162	42633572	411	*	17.5	9610	Intron (ENST00000381668.9/10396, intron 1 of 36)	4	42408373	42657121	248749	2	10396	23549	ENSG00000124406	ATP8A1	ATPase phospholipid transporting 8A1
chr5	35430884	35431241	358	*	17.5	9610	Distal Intergenic	5	35617844	35814611	196768	1	79925	-186603	ENSG00000152582	SPEF2	sperm flagellar 2
chr2	183579744	183580133	390	*	183	9990	Distal Intergenic	2	183178806	183215414	36609	1	105373774	400938	NA	NA	NA
chr16	56245969	56246940	972	*	187	10200	Promoter (<=1kb)	16	56245520	56245623	104	1	100500891	449	ENSG00000265281	MIR3935	microRNA 3935
chr1	160102908	160103927	1020	*	19	10400	Distal Intergenic	1	160091340	160098943	7604	2	93185	-3965	ENSG00000162729	IGSF8	immunoglobulin superfamily member 8
chr1	186442436	186443063	628	*	193	10500	Intron (ENST00000665030.1/102724919, intron 4 of 5)	1	186443566	186461114	17549	2	5132	18051	ENSG00000116703	PDC	phosducin
chr5	9239127	9239618	492	*	19.4	10500	Intron (ENST00000382496.10/9037, intron 5 of 22)	5	9053816	9053895	80	2	100616326	-185232	ENSG00000266415	MIR4636	microRNA 4636
chr4	144627744	144628265	522	*	198	10700	Intron (ENST00000650526.1/2993, intron 2 of 14)	4	144646156	144745271	99116	1	64399	-17891	ENSG00000164161	HHIP	hedgehog interacting protein
chr3	193388360	193389042	683	*	199	10800	Distal Intergenic	3	193274789	193378820	104032	2	344905	-9540	ENSG00000187527	ATP13A5	ATPase 13A5
chr20	32646510	32647284	775	*	206	11100	Intron (ENST00000608990.6/284805, intron 4 of 5)	20	32443059	32585333	142275	2	140688	-61177	ENSG00000197183	NOL4L	nucleolar protein 4 like
chr15	63350164	63350693	530	*	212	11400	Intron (ENST00000178638.8/771, intron 2 of 10)	15	63321378	63381846	60469	2	771	31153	ENSG00000074410	CA12	carbonic anhydrase 12
chr14	69376571	69376943	373	*	214	11500	Distal Intergenic	14	69398015	69462390	64376	1	55334	-21072	ENSG00000029364	SLC39A9	solute carrier family 39 member 9
chr19	16457322	16458099	778	*	215	11500	Intron (ENST00000602022.5/58513, intron 1 of 22)	19	16355239	16472085	116847	2	58513	13986	ENSG00000127527	EPS15L1	epidermal growth factor receptor pathway substrate 15 like 1
chr7	135979656	135980243	588	*	218	11700	Promoter (<=1kb)	7	135980929	136437785	456857	1	105375523	-686	ENSG00000230649	LOC105375523	uncharacterized LOC105375523
chr12	92124727	92125140	414	*	218	11700	Intron (ENST00000551843.5/256021, intron 1 of 5)	12	91984976	92142914	157939	2	256021	17774	ENSG00000257242	LINC01619	long intergenic non-protein coding RNA 1619
chr8	144373054	144374126	1073	*	224	11900	5' UTR	8	144435551	144435619	69	2	102466271	61493	ENSG00000276598	MIR6893	microRNA 6893
chr9	32082880	32083284	405	*	2.24	11900	Distal Intergenic	9	32384603	32454769	70167	1	48	-301319	ENSG00000122729	ACO1	aconitase 1
chr5	173955152	173955710	559	*	225	1190	Intron (ENST00000265085.10/80315, intron 9 of 9)	5	173973779	174006140	32362	1	133491	-18069	ENSG00000185056	C5orf47	chromosome 5 open reading frame 47
chr10	89080035	89080476	442	*	22.5	1190	Distal Intergenic	10	89063335	89063411	77	2	100616192	-16624	ENSG00000265375	MIR4679-2	microRNA 4679-2
chr7	47812119	47813178	1060	*	233	1240	Exon (ENST00000289672.7/168507, exon 49 of 57)	7	47795291	47819847	24557	1	80099	16828	ENSG00000136275	PKD1L1-AS1	PKD1L1 antisense RNA 1
chr12	109568116	109568901	786	*	249	13100	3' UTR	12	109573255	109598125	24871	1	4598	-4354	ENSG00000110921	MVK	mevalonate kinase
chr2	25324644	25325618	975	*	259	13700	Intron (ENST00000264709.7/1788, intron 1 of 22)	2	25328640	25328721	82	2	100302246	3103	ENSG00000221445	MIR1301	microRNA 1301
chr15	39251429	39251813	385	*	260	13700	Promoter (<=1kb)	15	39250682	39254845	4164	1	400360	747	ENSG00000175746	LINC02915	long intergenic non-protein coding RNA 2915
chr10	73205030	73205617	588	*	262	13800	Intron (ENST00000242505.11/317662, intron 5 of 13)	10	73133668	73169055	35388	2	11319	-35975	ENSG00000122882	ECD	ecdysoneless cell cycle regulator
chr5	58751342	58751732	391	*	26.5	13900	Intron (ENST00000282878.6/115827, intron 3 of 4)	5	58582221	58859394	277174	1	115827	169121	ENSG00000152932	RAB3C	RAB3C, member RAS oncogene family
chr3	89774046	89774473	428	*	270	14100	Distal Intergenic	3	89107621	89482134	374514	1	2042	666425	ENSG00000044524	EPHA3	EPH receptor A3
chr12	7511349	7511705	357	*	272	14200	Distal Intergenic	12	7470811	7503893	33083	2	9332	-7456	ENSG00000177575	CD163	CD163 molecule
chr12	13727767	13728241	475	*	288	15000	Intron (ENST00000609686.4/2904, intron 4 of 13)	12	13582031	13620077	38047	1	105369668	145736	ENSG00000287928	LOC105369668	uncharacterized LOC105369668
chr7	11780036	11780801	766	*	28.9	15100	Intron (ENST00000423059.9/221981, intron 1 of 27)	7	11370365	11832198	461834	2	221981	51397	ENSG00000005108	THSD7A	thrombospondin type 1 domain containing 7A
chr11	104694717	104695134	418	*	300	15600	Distal Intergenic	11	104445868	104609498	163631	2	102723895	-85219	ENSG00000256422	LINC02552	long intergenic non-protein coding RNA 2552
chr20	695516	695918	403	*	311	16100	Distal Intergenic	20	661596	675802	14207	2	85508	-19714	ENSG00000215397	SCRT2	scratch family transcriptional repressor 2
chr20	1232283	1232668	386	*	311	16100	Intron (ENST00000683101.1/642636, intron 4 of 13)	20	1226044	1296421	70378	1	642636	6239	ENSG00000244588	RAD21L1	RAD21 cohesin complex component like 1
chr5	150500819	150501486	668	*	31.8	16400	Intron (ENST00000522491.1/3340, intron 1 of 1)	5	150475531	150485968	10438	2	102546298	-14851	ENSG00000254333	NDST1-AS1	NDST1 antisense RNA 1
chr1	83961904	83962355	452	*	325	16800	Intron (ENST00000260505.13/79739, intron 1 of 20)	1	83865024	83999150	134127	2	79739	36795	ENSG00000137941	TTLL7	tubulin tyrosine ligase like 7
chr7	47905317	47906041	725	*	329	16900	Exon (ENST00000289672.7/168507, exon 10 of 57)	7	47740202	47948466	208265	2	168507	42425	ENSG00000158683	PKD1L1	polycystin 1 like 1, transient receptor potential channel interacting
chr4	8198259	8199576	1318	*	335	17200	5' UTR	4	8182072	8241103	59032	1	54436	16187	ENSG00000125089	SH3TC1	SH3 domain and tetratricopeptide repeats 1
chr1	53121872	53123047	1176	*	338	17400	Intron (ENST00000611397.5/6512, intron 2 of 9)	1	53087179	53142638	55460	2	6512	19591	ENSG00000162383	SLC1A7	solute carrier family 1 member 7
chr17	67528978	67529473	496	*	355	18200	Intron (ENST00000581322.6/26207, intron 1 of 8)	17	67471489	67471585	97	2	693131	-57393	ENSG00000263690	MIR548D2	microRNA 548d-2
chr16	76661784	76662186	403	*	359	1830	Intron (ENST00000655556.1/85445, intron 24 of 24)	16	76634998	76658478	23481	1	101928203	26786	ENSG00000250514	LINC02125	long intergenic non-protein coding RNA 2125
chr5	133033293	133033867	575	*	366	1870	Intron (ENST00000655591.1/ENST00000655591.1, intron 1 of 1)	5	132996985	133026604	29620	2	54819	-6689	ENSG00000155329	ZCCHC10	zinc finger CCHC-type containing 10
chr5	139964422	139965103	682	*	367	18700	Intron (ENST00000541337.5/9542, intron 1 of 7)	5	139846779	140043299	196521	2	9542	78196	ENSG00000158458	NRG2	neuregulin 2
chr3	60746208	60746847	640	*	371	18800	Intron (ENST00000492590.6/2272, intron 4 of 9)	3	60617805	60617870	66	2	103504735	-128338	ENSG00000281426	MIR548BB	microRNA 548bb
chr20	51511128	51511601	474	*	375	19000	Intron (ENST00000396009.7/4773, intron 3 of 9)	20	51386957	51562831	175875	2	4773	51230	ENSG00000101096	NFATC2	nuclear factor of activated T cells 2
chr6	45569374	45570091	718	*	383	19400	Intron (ENST00000576263.5/860, intron 6 of 6)	6	45573346	45576770	3425	2	105375077	6679	NA	RUNX2-AS1	RUNX2 antisense RNA 1
chr3	80570513	80570933	421	*	399	20200	Distal Intergenic	3	80602716	80677898	75183	2	105377177	106965	NA	LOC105377177	uncharacterized LOC105377177
chrX	123525251	123525812	562	*	404	20400	Distal Intergenic	23	123600561	123733056	132496	2	57187	207244	ENSG00000125676	THOC2	THO complex subunit 2
chr17	67490659	67491662	1004	*	407	20500	Intron (ENST00000581322.6/26207, intron 1 of 8)	17	67471489	67471585	97	2	693131	-19074	ENSG00000263690	MIR548D2	microRNA 548d-2
chr9	13863914	13864413	500	*	427	21400	Distal Intergenic	9	13927971	13945610	17640	1	100113404	-63558	ENSG00000205636	LINC00583	long intergenic non-protein coding RNA 583
chr1	54697885	54698939	1055	*	428	21500	Exon (ENST00000371287.3/374977, exon 1 of 7)	1	54715861	54742657	26797	1	7268	-16922	ENSG00000243725	TTC4	tetratricopeptide repeat domain 4
chr4	53605802	53606207	406	*	428	21500	Intron (ENST00000507166.5/5156, intron 12 of 23)	4	53592956	53604047	11092	1	100873955	12846	NA	LNX1-AS2	LNX1 antisense RNA 2
chr1	160956866	160957444	579	*	429	21500	Promoter (2-3kb)	1	160945025	160954809	9785	2	142683	-2057	ENSG00000158764	ITLN2	intelectin 2
chr6	64077621	64078059	439	*	434	21700	Intron (ENST00000503581.6/346007, intron 32 of 42)	6	63805797	63822699	16903	1	112935969	271824	ENSG00000236345	SCAT8	S-phase cancer associated transcript 8
chr17	52661243	52661786	544	*	43.6	21700	Distal Intergenic	17	52862121	52899588	37468	1	105371831	-200335	ENSG00000226364	LINC02089	long intergenic non-protein coding RNA 2089
chr20	23316945	23317554	610	*	446	22200	Distal Intergenic	20	23320958	23325352	4395	2	105372571	7798	NA	LOC105372571	uncharacterized LOC105372571
chr7	155766405	155766947	543	*	449	22300	5' UTR	7	155799980	155812463	12484	2	6469	45516	ENSG00000164690	SHH	sonic hedgehog signaling molecule
chr20	41316720	41317998	1279	*	458	22600	Promoter (<=1kb)	20	41178448	41317731	139284	2	23051	0	ENSG00000174306	ZHX3	zinc fingers and homeoboxes 3
chr4	58948831	58949257	427	*	458	22600	Intron (ENST00000513551.1/105377672, intron 2 of 4)	4	58780626	58984141	203516	2	105377672	34884	NA	LOC105377672	uncharacterized LOC105377672
chr16	22638539	22638902	364	*	459	22700	Distal Intergenic	16	22545698	22576865	31168	1	653786	92841	ENSG00000257838	OTOAP1	OTOA pseudogene 1
chr1	154886351	154887247	897	*	470	23200	Distal Intergenic	1	154697455	154870281	172827	2	3782	-16070	ENSG00000143603	KCNN3	potassium calcium-activated channel subfamily N member 3
chr3	147299855	147300343	489	*	473	23200	Intron (ENST00000473299.1/ENST00000473299.1, intron 2 of 5)	3	147042246	147370435	328190	2	112268449	70092	NA	LOC112268449	uncharacterized LOC112268449
chr11	75350697	75352158	1462	*	473	23200	Promoter (<=1kb)	11	75260122	75351705	91584	2	408	0	ENSG00000137486	ARRB1	arrestin beta 1
chr6	121507221	121507544	324	*	474	23300	Distal Intergenic	6	121435595	121449727	14133	1	2697	71626	ENSG00000152661	GJA1	gap junction protein alpha 1
chr15	56737239	56737943	705	*	476	23300	Intron (ENST00000559000.6/54816, intron 6 of 23)	15	56542952	56629592	86641	2	105370832	-107647	NA	LOC105370832	uncharacterized LOC105370832
chr2	77746912	77747299	388	*	477	23300	Intron (ENST00000667782.1/101927967, intron 4 of 6)	2	76747685	77593196	845512	2	80059	-153716	ENSG00000176204	LRRTM4	leucine rich repeat transmembrane neuronal 4
chr20	34580025	34580635	611	*	482	23500	Intron (ENST00000217446.8/128869, intron 10 of 11)	20	34546854	34560345	13492	1	84557	33171	ENSG00000101460	MAP1LC3A	microtubule associated protein 1 light chain 3 alpha
chr5	179015466	179015800	335	*	493	24000	Distal Intergenic	5	179023804	179035064	11261	1	345462	-8004	ENSG00000234284	ZNF879	zinc finger protein 879
chr1	234631351	234632213	863	*	505	24500	Promoter (2-3kb)	1	234629311	234634780	5470	1	100302691	2040	ENSG00000224939	LINC00184	long intergenic non-protein coding RNA 184
chr15	51052123	51053371	1249	*	50.7	24600	Intron (ENST00000559909.1/109729174, intron 1 of 2)	15	51037488	51293912	256425	1	109729174	14635	ENSG00000259240	MIR4713HG	MIR4713 host gene
chr13	63948076	63948443	368	*	509	24700	Intron (ENST00000650541.1/144766, intron 5 of 6)	13	63828840	63844125	15286	2	102723968	-103951	ENSG00000219926	LOC102723968	uncharacterized LOC102723968
chr8	108710205	108710893	689	*	514	24900	Intron (ENST00000518838.1/157753, intron 1 of 3)	8	108606850	108787594	180745	2	157753	76701	ENSG00000164841	TMEM74	transmembrane protein 74
chr20	20226655	20226993	339	*	522	25200	Intron (ENST00000245957.10/26074, intron 17 of 26)	20	20258407	20267809	9403	2	101929575	40816	NA	CFAP61-AS1	CFAP61 antisense RNA 1
chr11	69816767	69818080	1314	*	524	25300	Promoter (1-2kb)	11	69809968	69819416	9449	2	2248	1336	ENSG00000186895	FGF3	fibroblast growth factor 3
chrX	10496417	10497000	584	*	526	25300	Intron (ENST00000453318.6/4281, intron 3 of 9)	23	10445310	10833654	388345	2	4281	336654	ENSG00000101871	MID1	midline 1
chr6	133001034	133001677	644	*	541	26000	Intron (ENST00000670829.1/285735, intron 1 of 2)	6	132954257	133107410	153154	1	285735	46777	ENSG00000231023	LINC00326	long intergenic non-protein coding RNA 326
chr2	226673377	226673980	604	*	552	26500	Distal Intergenic	2	226658710	226658793	84	2	100847053	-14584	ENSG00000263363	MIR5702	microRNA 5702
chr4	168739908	168740418	511	*	597	28600	Intron (ENST00000505667.6/23022, intron 10 of 21)	4	168647896	168648587	692	2	107986199	-91321	NA	PALLD-AS1	PALLD antisense RNA 1
chr8	129514129	129514813	685	*	621	29700	Intron (ENST00000675388.1/137196, intron 1 of 8)	8	129484057	129484142	86	2	100500839	-29987	ENSG00000263763	MIR3686	microRNA 3686
chr16	79728652	79729220	569	*	634	30300	Exon (ENST00000667860.1/105371356, exon 5 of 8)	16	79715220	79770651	55432	2	102467146	41431	ENSG00000261390	MAFTRR	MAF transcriptional regulator RNA
chr2	150620887	150621478	592	*	666	3170	Intron (ENST00000440668.5/101929282, intron 1 of 2)	2	150612381	150635818	23438	1	101929282	8506	ENSG00000224048	LINC02612	long intergenic non-protein coding RNA 2612
chr2	31857567	31857940	374	*	671	3190	Distal Intergenic	2	31793823	31803980	10158	2	105374449	-53587	ENSG00000223647	LINC01946	long intergenic non-protein coding RNA 1946
chr5	15933447	15933902	456	*	676	32100	Promoter (1-2kb)	5	15935182	15935260	79	1	100126347	-1280	ENSG00000216077	MIR887	microRNA 887
chr2	221202569	221202930	362	*	680	32200	Distal Intergenic	2	220811618	220853456	41839	2	107985988	-349113	NA	NA	NA
chrX	120794680	120795021	342	*	688	32500	Distal Intergenic	23	120877496	120932301	54806	2	100507170	137280	ENSG00000226685	CT47A12	cancer/testis antigen family 47 member A12
chr6	152034773	152035219	447	*	69.4	32700	Intron (ENST00000440973.5/2099, intron 7 of 9)	6	152380546	152381564	1019	1	100505475	-345327	NA	SYNE1-AS1	SYNE1 antisense RNA 1
chr4	74970083	74970423	341	*	697	32900	Promoter (<=1kb)	4	74955974	74970362	14389	2	100507388	0	ENSG00000249717	PARM1-AS1	PARM1 antisense RNA 1
chr2	64214468	64214868	401	*	702	33100	Exon (ENST00000438115.7/100507006, exon 4 of 8)	2	64185078	64205485	20408	2	150992	-8983	ENSG00000230923	LINC00309	long intergenic non-protein coding RNA 309
chr2	206774925	206775379	455	*	708	33300	Intron (ENST00000236980.10/22868, intron 7 of 11)	2	206783234	206783308	75	1	100423002	-7855	ENSG00000263468	MIR3130-2	microRNA 3130-2
chr22	40426699	40427344	646	*	723	33900	Intron (ENST00000651595.2/57591, intron 7 of 14)	22	40372664	40388290	15627	2	107985538	-38409	NA	SGSM3-AS1	SGSM3 antisense RNA 1
chr7	101159872	101160722	851	*	731	34200	Promoter (<=1kb)	7	101159473	101159555	83	1	100616117	399	ENSG00000264425	MIR4653	microRNA 4653
chr1	7341032	7341910	879	*	744	34800	Intron (ENST00000303635.12/23261, intron 5 of 22)	1	7382487	7389754	7268	2	102725193	47844	ENSG00000237728	CAMTA1-AS2	CAMTA1 antisense RNA 2
chr3	126056649	126057287	639	*	752	35100	5' UTR	3	126083659	126086372	2714	1	105374085	-26372	ENSG00000250012	LOC105374085	uncharacterized LOC105374085
chr14	77027757	77029018	1262	*	756	35200	Promoter (<=1kb)	14	77024543	77028708	4166	2	64207	0	ENSG00000119669	IRF2BPL	interferon regulatory factor 2 binding protein like
chr7	26321456	26321965	510	*	768	35700	Intron (ENST00000338523.9/29887, intron 1 of 6)	7	26291862	26374383	82522	1	29887	29594	ENSG00000086300	SNX10	sorting nexin 10
chr13	108621467	108621955	489	*	78.6	36500	Intron (ENST00000356711.7/23026, intron 1 of 34)	13	108596152	109208005	611854	1	23026	25315	ENSG00000041515	MYO16	myosin XVI
chr12	87440212	87440601	390	*	796	36900	Distal Intergenic	12	87782163	87784568	2406	2	400058	343967	NA	MKRN9P	makorin ring finger protein 9, pseudogene
chr2	216195488	216196099	612	*	799	36900	Intron (ENST00000392133.7/7520, intron 21 of 22)	2	216217045	216220192	3148	1	150967	-20946	ENSG00000260804	LINC01963	long intergenic non-protein coding RNA 1963
chr13	97122475	97122959	485	*	801	36900	Distal Intergenic	13	97172469	97179622	7154	2	103625683	56663	ENSG00000233124	LINC00456	long intergenic non-protein coding RNA 456
chr3	98971193	98971836	644	*	801	36900	Intron (ENST00000474798.1/105374002, intron 2 of 3)	3	98981058	98983096	2039	1	105374003	-9222	ENSG00000240476	LOC105374003	uncharacterized LOC105374003
chr16	49240175	49240758	584	*	803	36900	Intron (ENST00000655430.1/105371241, intron 1 of 2)	16	49072543	49275579	203037	2	105371241	34821	NA	LOC105371241	uncharacterized LOC105371241
chr21	29423241	29423686	446	*	803	36900	Intron (ENST00000422809.5/571, intron 2 of 4)	21	29370623	29373709	3087	1	100874322	52618	NA	BACH1-IT2	BACH1 intronic transcript 2
chr1	74065106	74065573	468	*	829	38000	Intron (ENST00000417067.5/127255, intron 1 of 1)	1	74026015	74198187	172173	2	127255	132614	ENSG00000162620	LRRIQ3	leucine rich repeats and IQ motif containing 3
chr7	15341827	15342222	396	*	83.6	38300	Intron (ENST00000342526.8/392636, intron 12 of 12)	7	15200317	15562015	361699	2	392636	219793	ENSG00000187546	AGMO	alkylglycerol monooxygenase
chr15	59210127	59210722	596	*	861	39400	Exon (ENST00000288235.9/4643, exon 13 of 28)	15	59206843	59208588	1746	1	92483	3284	ENSG00000171989	LDHAL6B	lactate dehydrogenase A like 6B
chr14	71176748	71177112	365	*	862	39400	Distal Intergenic	14	71179053	71243841	64789	2	107984695	66729	NA	NA	NA
chr3	42090828	42091570	743	*	865	39500	5' UTR	3	42013802	42225890	212089	1	22906	77026	ENSG00000182606	TRAK1	trafficking kinesin protein 1
chr1	197481243	197482083	841	*	872	39700	Distal Intergenic	1	197268204	197478455	210252	1	23418	213039	ENSG00000134376	CRB1	crumbs cell polarity complex component 1
chr7	22039749	22040301	553	*	887	40300	Distal Intergenic	7	21900899	21945903	45005	2	55536	-93846	ENSG00000164649	CDCA7L	cell division cycle associated 7 like
chr1	161720962	161722840	1879	*	892	40500	Promoter (<=1kb)	1	161721544	161728143	6600	1	127943	0	ENSG00000162746	FCRLB	Fc receptor like B
chr1	182603865	182605057	1193	*	901	40800	Promoter (<=1kb)	1	182598623	182604389	5767	2	6004	0	ENSG00000143333	RGS16	regulator of G protein signaling 16
chr3	9946607	9947708	1102	*	919	41600	Promoter (<=1kb)	3	9947404	9954787	7384	1	100874032	0	ENSG00000230082	PRRT3-AS1	PRRT3 antisense RNA 1
chr2	151657597	151658104	508	*	924	41700	Exon (ENST00000409198.5/4703, exon 48 of 150)	2	151485336	151734487	249152	2	4703	76383	ENSG00000183091	NEB	nebulin
chr1	179310895	179311227	333	*	934	42100	Intron (ENST00000539888.5/6646, intron 1 of 14)	1	179293714	179358680	64967	1	6646	17181	ENSG00000057252	SOAT1	sterol O-acyltransferase 1
chr20	32525017	32525845	829	*	945	42500	Intron (ENST00000621426.7/140688, intron 2 of 10)	20	32509959	32520285	10327	1	101929698	15058	ENSG00000277301	LOC101929698	uncharacterized LOC101929698
chr2	100624006	100624389	384	*	949	4260	Distal Intergenic	2	100603752	100611560	7809	1	105373507	20254	ENSG00000234988	LINC01849	long intergenic non-protein coding RNA 1849
chr7	44259319	44260024	706	*	950	4260	Exon (ENST00000497127.5/816, exon 1 of 6)	7	44200959	44214294	13336	1	10652	58360	ENSG00000106636	YKT6	YKT6 v-SNARE homolog
chr16	67404378	67405336	959	*	967	43300	Exon (ENST00000562122.1/29800, exon 1 of 6)	16	67389809	67393518	3710	2	51673	-10860	ENSG00000159713	TPPP3	tubulin polymerization promoting protein family member 3
chr14	67510979	67511378	400	*	970	43400	Intron (ENST00000555638.5/161145, intron 1 of 8)	14	67533290	67589612	56323	1	57475	-21912	ENSG00000054690	PLEKHH1	pleckstrin homology, MyTH4 and FERM domain containing H1
chr9	17832778	17833328	551	*	973	4340	Distal Intergenic	9	17906563	18910950	1004388	1	92949	-73235	ENSG00000178031	ADAMTSL1	ADAMTS like 1
chr7	39608114	39608699	586	*	973	4340	Intron (ENST00000432096.2/57002, intron 2 of 2)	7	39621253	39623201	1949	2	107986785	14502	NA	LOC107986785	uncharacterized LOC107986785
chr16	23267513	23268178	666	*	1040	46500	Distal Intergenic	16	23278231	23381294	103064	1	6338	-10053	ENSG00000168447	SCNN1B	sodium channel epithelial 1 subunit beta
chr20	18043975	18044757	783	*	1050	46600	Intron (ENST00000486776.5/58495, intron 1 of 3)	20	17956979	18059188	102210	2	58495	14431	ENSG00000125850	OVOL2	ovo like zinc finger 2
chr10	73182660	73183029	370	*	108	47800	Intron (ENST00000242505.11/317662, intron 3 of 13)	10	73133668	73169055	35388	2	11319	-13605	ENSG00000122882	ECD	ecdysoneless cell cycle regulator
chr20	6492524	6493137	614	*	1090	48100	Intron (ENST00000415932.1/101929244, intron 2 of 2)	20	6446723	6528459	81737	1	101929244	45801	ENSG00000229876	CASC20	cancer susceptibility 20
chr17	77440705	77441746	1042	*	1130	49900	Promoter (2-3kb)	17	77444704	77447167	2464	1	112268198	-2958	ENSG00000279801	LOC112268198	uncharacterized LOC112268198
chr8	136610879	136611266	388	*	1130	49900	Intron (ENST00000650445.2/107986980, intron 6 of 7)	8	136237236	136295232	57997	2	105375775	-315647	NA	LOC105375775	uncharacterized LOC105375775
chr2	95021867	95022575	709	*	1140	50100	Distal Intergenic	2	95025677	95053992	28316	1	4118	-3102	ENSG00000172005	MAL	mal, T cell differentiation protein
chr2	158726939	158727478	540	*	1150	50800	Intron (ENST00000449526.1/ENST00000449526.1, intron 2 of 2)	2	158658337	158735002	76666	2	100129029	7524	ENSG00000204380	PKP4-AS1	PKP4 antisense RNA 1
chr22	38031275	38032096	822	*	1170	51300	Intron (ENST00000407936.5/5435, intron 5 of 5)	22	38056311	38075701	19391	1	9463	-24215	ENSG00000100151	PICK1	protein interacting with PRKCA 1
chr20	401728	402440	713	*	1170	51600	Distal Intergenic	20	407498	432139	24642	1	10616	-5058	ENSG00000125826	RBCK1	RANBP2-type and C3HC4-type zinc finger containing 1
chr6	145247751	145248114	364	*	1180	51800	Distal Intergenic	6	145382535	145736023	353489	2	7957	487909	ENSG00000112425	EPM2A	EPM2A glucan phosphatase, laforin
chr7	21960494	21961286	793	*	1210	52800	Distal Intergenic	7	21900899	21945903	45005	2	55536	-14591	ENSG00000164649	CDCA7L	cell division cycle associated 7 like
chr1	242459745	242460569	825	*	1250	54500	Intron (ENST00000536534.7/200150, intron 1 of 9)	1	242082986	242524697	441712	2	200150	64128	ENSG00000180287	PLD5	phospholipase D family member 5
chr3	171354529	171355123	595	*	1250	54500	Intron (ENST00000436636.7/23043, intron 2 of 32)	3	171459248	171469702	10455	1	102724479	-104125	NA	LOC102724479	uncharacterized LOC102724479
chr9	28810710	28811174	465	*	1290	56000	Intron (ENST00000698399.1/158038, intron 2 of 6)	9	28863626	28863706	81	2	100126310	52532	ENSG00000215966	MIR876	microRNA 876
chr13	28734983	28735396	414	*	1300	56600	Distal Intergenic	13	28700064	28718970	18907	2	283537	-16013	ENSG00000139508	SLC46A3	solute carrier family 46 member 3
chr11	22454472	22455008	537	*	1320	57400	Intron (ENST00000534135.6/102723378, intron 3 of 4)	11	22445673	22492073	46401	2	102723378	37065	ENSG00000255323	LINC01495	long intergenic non-protein coding RNA 1495
chr8	29524275	29524788	514	*	1390	60100	Distal Intergenic	8	29548171	29564341	16171	1	105379351	-23383	NA	LINC02948	long intergenic non-protein coding RNA 2948
chr3	139710240	139710622	383	*	1410	60800	Intron (ENST00000658348.1/100507291, intron 5 of 6)	3	139560180	139678017	117838	2	349565	-32223	ENSG00000163864	NMNAT3	nicotinamide nucleotide adenylyltransferase 3
chr7	81155785	81156221	437	*	1410	6110	Distal Intergenic	7	80742538	80922359	179822	2	10512	-233426	ENSG00000075223	SEMA3C	semaphorin 3C
chr1	43834379	43835639	1261	*	1460	62800	Promoter (2-3kb)	1	43838622	43838683	62	1	102464830	-2983	ENSG00000283477	MIR6079	microRNA 6079
chr22	27479959	27481146	1188	*	1480	63600	Distal Intergenic	22	27436292	27441774	5483	1	105372980	43667	ENSG00000287034	LOC105372980	uncharacterized LOC105372980
chr20	49423739	49424673	935	*	1500	6450	Exon (ENST00000637341.1/105372649, exon 4 of 8)	20	49298107	49484297	186191	2	3745	59624	ENSG00000158445	KCNB1	potassium voltage-gated channel subfamily B member 1
chr12	120220771	120221563	793	*	1510	64800	Exon (ENST00000651205.1/ENST00000651205.1, exon 2 of 3)	12	120201274	120213233	11960	1	100506649	19497	ENSG00000255857	PXN-AS1	PXN antisense RNA 1
chr4	14238019	14238480	462	*	15.1	64800	Intron (ENST00000514863.1/ENST00000514863.1, intron 1 of 1)	4	14111968	14140052	28085	1	152742	126051	ENSG00000248698	LINC01085	long intergenic non-protein coding RNA 1085
chr6	52503720	52504624	905	*	1550	66400	Exon (ENST00000182527.4/9697, exon 10 of 11)	6	52576787	52643058	66272	1	401264	-72163	ENSG00000225791	TRAM2-AS1	TRAM2 antisense RNA 1 (head to head)
chr10	79299502	79300256	755	*	156	66700	Intron (ENST00000334512.10/57178, intron 16 of 24)	10	79347469	79355334	7866	1	10105	-47213	ENSG00000108179	PPIF	peptidylprolyl isomerase F
chr1	46520352	46520998	647	*	157	66900	Distal Intergenic	1	46538611	46570255	31645	1	100507423	-17613	ENSG00000269956	MKNK1-AS1	MKNK1 antisense RNA 1
chr13	51885397	51886078	682	*	1580	6710	Distal Intergenic	13	51861969	51866232	4264	1	83446	23428	ENSG00000123171	CCDC70	coiled-coil domain containing 70
chr7	129914519	129915249	731	*	1580	6710	Intron (ENST00000355621.8/7328, intron 1 of 6)	7	129830732	129952960	122229	2	7328	37711	ENSG00000186591	UBE2H	ubiquitin conjugating enzyme E2 H
chr3	49828765	49829314	550	*	15.9	6760	3' UTR	3	49805209	49813953	8745	2	7318	-14812	ENSG00000182179	UBA7	ubiquitin like modifier activating enzyme 7
chr17	65115901	65116864	964	*	1590	6760	Intron (ENST00000637818.1/100507002, intron 3 of 4)	17	65100986	65227703	126718	1	8787	14915	ENSG00000108370	RGS9	regulator of G protein signaling 9
chr13	108991506	108992026	521	*	1600	67700	Intron (ENST00000356711.7/23026, intron 20 of 34)	13	109101261	109101919	659	2	100874067	109893	NA	MYO16-AS2	MYO16 antisense RNA 2
chr11	131000162	131000827	666	*	1600	67800	Distal Intergenic	11	130866250	130916479	50230	2	399979	-83683	ENSG00000120451	SNX19	sorting nexin 19
chr11	56142718	56143292	575	*	16.5	69500	Promoter (2-3kb)	11	56134721	56140201	5481	2	81168	-2517	ENSG00000167822	OR8J3	olfactory receptor family 8 subfamily J member 3
chr20	6705167	6705796	630	*	1660	70100	Distal Intergenic	20	6731080	6736326	5247	2	105372516	30530	NA	LINC01713	long intergenic non-protein coding RNA 1713
chr17	58992708	58993316	609	*	1670	7010	Intron (ENST00000585287.5/4591, intron 4 of 4)	17	58982638	59106921	124284	2	4591	113605	ENSG00000108395	TRIM37	tripartite motif containing 37
chr3	146912716	146913143	428	*	1670	7010	Intron (ENST00000473299.1/ENST00000473299.1, intron 5 of 5)	3	146921795	146927429	5635	1	101927866	-8652	ENSG00000242671	LINC02010	long intergenic non-protein coding RNA 2010
chr9	6955352	6956004	653	*	1690	71100	Intron (ENST00000536108.5/23081, intron 8 of 17)	9	7177577	7203458	25882	1	105375969	-221573	NA	LOC105375969	uncharacterized LOC105375969
chr7	17532931	17533317	387	*	1700	71200	Intron (ENST00000451792.1/101927630, intron 1 of 3)	7	17405479	17524175	118697	2	105375172	-8756	NA	LOC105375172	uncharacterized LOC105375172
chr11	48090680	48091373	694	*	1720	71800	Intron (ENST00000698881.1/5795, intron 1 of 24)	11	48096782	48096858	77	1	100423000	-5409	ENSG00000263693	MIR3161	microRNA 3161
chr13	34008140	34008585	446	*	1730	72000	Distal Intergenic	13	33818069	33966558	148490	1	5983	190071	ENSG00000133119	RFC3	replication factor C subunit 3
chr12	63018296	63018641	346	*	1730	72000	Distal Intergenic	12	62643994	62935150	291157	2	57460	-83146	ENSG00000111110	PPM1H	protein phosphatase, Mg2+/Mn2+ dependent 1H
chr20	48747188	48748015	828	*	1790	74700	Exon (ENST00000371941.4/57580, exon 2 of 40)	20	48624252	48827999	203748	2	57580	79984	ENSG00000124126	PREX1	phosphatidylinositol-3,4,5-trisphosphate dependent Rac exchange factor 1
chr2	236261553	236262063	511	*	1820	75900	Promoter (2-3kb)	2	236193459	236264409	70951	2	401036	2346	ENSG00000182177	ASB18	ankyrin repeat and SOCS box containing 18
chr11	69825169	69825873	705	*	1860	77400	Distal Intergenic	11	69809968	69819416	9449	2	2248	-5753	ENSG00000186895	FGF3	fibroblast growth factor 3
chr4	114400642	114401000	359	*	1870	77500	Distal Intergenic	4	114281113	114364978	83866	2	105377378	-35664	ENSG00000288781	LOC105377378	uncharacterized LOC105377378
chr6	82331321	82331783	463	*	1880	77900	Distal Intergenic	6	81844602	82169391	324790	2	102724168	-161930	NA	LINC02542	long intergenic non-protein coding RNA 2542
chr2	203993615	203993933	319	*	1890	78300	Distal Intergenic	2	203936763	203961577	24815	1	29851	56852	ENSG00000163600	ICOS	inducible T cell costimulator
chr11	133048488	133048785	298	*	1920	79200	Intron (ENST00000524381.6/4978, intron 1 of 7)	11	132414977	133532501	1117525	2	4978	483716	ENSG00000183715	OPCML	opioid binding protein/cell adhesion molecule like
chr5	45277936	45278386	451	*	1930	79600	Intron (ENST00000303230.6/348980, intron 6 of 7)	5	45254948	45696498	441551	2	348980	418112	ENSG00000164588	HCN1	hyperpolarization activated cyclic nucleotide gated potassium channel 1
chr15	49852774	49853239	466	*	2010	826	Distal Intergenic	15	49877299	49883525	6227	1	102724587	-24060	ENSG00000259188	LOC102724587	uncharacterized LOC102724587
chr8	143942724	143943628	905	*	2080	85300	Promoter (1-2kb)	8	143945191	143945279	89	2	724031	1651	ENSG00000207574	MIR661	microRNA 661
chr12	24222980	24223452	473	*	2080	85300	Promoter (<=1kb)	12	24223233	24260056	36824	1	101928471	0	ENSG00000256120	SOX5-AS1	SOX5 antisense RNA 1
chr15	64930654	64931485	832	*	2080	85300	3' UTR	15	64911902	64958691	46790	1	348094	18752	ENSG00000166839	ANKDD1A	ankyrin repeat and death domain containing 1A
chr3	49805028	49806685	1658	*	2160	88300	Promoter (<=1kb)	3	49806137	49806245	109	2	100847079	0	ENSG00000283726	MIR5193	microRNA 5193
chr4	52258536	52259044	509	*	2220	90600	Intron (ENST00000660768.1/112268466, intron 2 of 2)	4	52051304	52097299	45996	1	132671	207232	ENSG00000163071	SPATA18	spermatogenesis associated 18
chr6	3118130	3119422	1293	*	2220	90600	Promoter (<=1kb)	6	3118374	3153578	35205	1	670	0	ENSG00000137274	BPHL	biphenyl hydrolase like
chr8	61806820	61807205	386	*	2230	90700	Intron (ENST00000520862.5/101929628, intron 1 of 3)	8	61821481	61825252	3772	2	105375871	18047	NA	LOC105375871	uncharacterized LOC105375871
chrX	12580554	12581077	524	*	2250	91400	Intron (ENST00000656302.1/9758, intron 4 of 18)	23	12373167	12375133	1967	2	100874121	-205421	NA	FRMPD4-AS1	FRMPD4 antisense RNA 1
chr10	70759805	70760872	1068	*	2250	91500	3' UTR	10	70771238	70785401	14164	2	219793	24529	ENSG00000166220	TBATA	thymus, brain and testes associated
chr7	46485805	46486215	411	*	2340	94900	Distal Intergenic	7	46476457	46481578	5122	2	105375266	-4227	ENSG00000230680	LOC105375266	uncharacterized LOC105375266
chr18	11994502	11995669	1168	*	2360	9560	Exon (ENST00000592820.1/ENST00000592820.1, exon 1 of 2)	18	11981025	12030877	49853	1	3613	13477	ENSG00000141401	IMPA2	inositol monophosphatase 2
chr7	19939444	19940400	957	*	2380	96200	Intron (ENST00000691231.1/101927668, intron 5 of 5)	7	19813685	19818090	4406	2	105379720	-121354	NA	LOC105379720	uncharacterized LOC105379720
chr11	65385229	65385761	533	*	2390	96600	Promoter (<=1kb)	11	65386621	65413525	26905	1	83786	-860	ENSG00000126391	FRMD8	FERM domain containing 8
chr13	104213662	104214090	429	*	2400	96600	Distal Intergenic	13	104125930	104134257	8328	1	105370340	87732	ENSG00000287734	LOC105370340	uncharacterized LOC105370340
chr8	98598806	98599243	438	*	2450	98500	Intron (ENST00000617590.1/6788, intron 4 of 8)	8	98426958	98432853	5896	1	3788	171848	ENSG00000156486	KCNS2	potassium voltage-gated channel modifier subfamily S member 2
chr2	182858753	182859161	409	*	2450	98600	Exon (ENST00000295113.5/2487, exon 2 of 6)	2	182833275	182866637	33363	2	2487	7476	ENSG00000162998	FRZB	frizzled related protein
chr20	36483554	36484110	557	*	2460	98600	Intron (ENST00000373913.7/22839, intron 7 of 12)	20	36541497	36551447	9951	1	10398	-57387	ENSG00000101335	MYL9	myosin light chain 9
chr7	121599883	121600213	331	*	2460	98600	Distal Intergenic	7	121348878	121396364	47487	2	10447	-203519	ENSG00000196937	FAM3C	FAM3 metabolism regulating signaling molecule C
chr3	191362717	191363330	614	*	2470	98800	Intron (ENST00000392456.4/152137, intron 4 of 10)	3	191267168	191330526	63359	2	257313	-32191	ENSG00000188958	UTS2B	urotensin 2B
chr7	47882615	47883835	1221	*	2520	101000	Intron (ENST00000289672.7/168507, intron 19 of 56)	7	47740202	47948466	208265	2	168507	64631	ENSG00000158683	PKD1L1	polycystin 1 like 1, transient receptor potential channel interacting
chr20	62441984	62442395	412	*	2540	101000	Intron (ENST00000618678.2/105372710, intron 2 of 2)	20	62427827	62447677	19851	1	105372710	14157	ENSG00000233017	LOC105372710	uncharacterized LOC105372710
chr4	138610011	138610474	464	*	2550	102000	Intron (ENST00000667838.1/100874047, intron 5 of 6)	4	138277115	138312658	35544	2	105377446	-297353	NA	LINC00498	long intergenic non-protein coding RNA 498
chr20	31542045	31542743	699	*	2550	102000	Intron (ENST00000335574.10/81502, intron 3 of 12)	20	31547379	31548081	703	1	100101490	-4636	ENSG00000101898	MCTS2	MCTS family member 2
chr1	79323259	79323693	435	*	2590	103000	Promoter (1-2kb)	1	79323769	79324852	1084	2	105378811	1159	NA	LOC105378811	uncharacterized LOC105378811
chr2	100440958	100441535	578	*	2690	107000	Distal Intergenic	2	100391860	100417668	25809	2	9486	-23290	ENSG00000115526	CHST10	carbohydrate sulfotransferase 10
chr7	103533042	103533480	439	*	2690	107000	Intron (ENST00000681364.1/5649, intron 2 of 19)	7	103352730	103446207	93478	2	375611	-86835	ENSG00000170615	SLC26A5	solute carrier family 26 member 5
chr11	88555007	88555553	547	*	2700	107000	Intron (ENST00000455756.6/2915, intron 8 of 8)	11	88504576	88524054	19479	1	100873989	50431	ENSG00000255082	GRM5-AS1	GRM5 antisense RNA 1
chr18	12606973	12607807	835	*	2750	109000	Intron (ENST00000409402.9/56907, intron 2 of 16)	18	12658043	12728945	70903	1	56984	-50236	ENSG00000128789	PSMG2	proteasome assembly chaperone 2
chr3	129658233	129658752	520	*	2780	110000	Intron (ENST00000432054.6/23023, intron 2 of 3)	3	129555214	129606676	51463	2	23129	-51557	ENSG00000004399	PLXND1	plexin D1
chr3	59470330	59470786	457	*	2870	113000	Intron (ENST00000668131.1/105377110, intron 4 of 6)	3	59050164	59811310	761147	1	105377110	420166	NA	CFAP20DC-DT	CFAP20DC divergent transcript
chr17	75082305	75083062	758	*	2990	118000	Distal Intergenic	17	75087727	75106162	18436	1	9121	-4665	ENSG00000170190	SLC16A5	solute carrier family 16 member 5
chr12	59972945	59973892	948	*	3070	121000	Distal Intergenic	12	59596029	59789855	193827	1	9194	376916	ENSG00000118596	SLC16A7	solute carrier family 16 member 7
chr6	67059427	67060034	608	*	3100	12200	Distal Intergenic	6	67884041	67986503	102463	1	105377845	-824007	NA	LOC105377845	uncharacterized LOC105377845
chr7	4620389	4620918	530	*	3200	126000	Distal Intergenic	7	4682295	4771442	89148	1	221937	-61377	ENSG00000164916	FOXK1	forkhead box K1
chr3	48696693	48697159	467	*	32.1	126000	Intron (ENST00000328631.10/51447, intron 1 of 5)	3	48673844	48686364	12521	2	51517	-10329	ENSG00000213672	NCKIPSD	NCK interacting protein with SH3 domain
chr18	21864663	21865425	763	*	325	127000	3' UTR	18	21825487	21831539	6053	2	102723167	-33124	ENSG00000265142	MIR133A1HG	MIR133A1 host gene
chr15	36051932	36052297	366	*	3260	127000	Intron (ENST00000650498.1/ENST00000650498.1, intron 2 of 5)	15	35926856	35926923	68	1	100616293	125076	ENSG00000265098	MIR4510	microRNA 4510
chr3	152320376	152320727	352	*	3260	127000	Intron (ENST00000282486.10/4154, intron 2 of 9)	3	152339695	152340990	1296	2	645843	20263	ENSG00000221962	TMEM14EP	transmembrane protein 14E, pseudogene
chr1	89998427	89998886	460	*	3270	127000	Intron (ENST00000340281.9/284695, intron 2 of 11)	1	89995110	90035533	40424	1	284695	3317	ENSG00000162664	ZNF326	zinc finger protein 326
chr12	25723637	25724593	957	*	3300	128000	Distal Intergenic	12	25409307	25648579	239273	2	160492	-75058	ENSG00000152936	LMNTD1	lamin tail domain containing 1
chr1	59091998	59092896	899	*	3530	137000	Intron (ENST00000634502.1/101926925, intron 13 of 13)	1	59131932	59208121	76190	2	729467	115225	ENSG00000224609	HSD52	uncharacterized LOC729467
chr17	71424119	71424585	467	*	3610	140000	Distal Intergenic	17	71097774	71202203	104430	2	101928165	-221916	ENSG00000260785	CASC17	cancer susceptibility 17
chr1	17545486	17546273	788	*	3630	141000	Intron (ENST00000361221.8/55160, intron 1 of 28)	1	17539698	17697874	158177	1	55160	5788	ENSG00000074964	ARHGEF10L	Rho guanine nucleotide exchange factor 10 like
chr7	155093638	155094065	428	*	3680	142000	Distal Intergenic	7	155067034	155072450	5417	2	100128264	-21188	ENSG00000220575	HTR5A-AS1	HTR5A antisense RNA 1
chr11	72965790	72966110	321	*	3730	144000	Intron (ENST00000311172.11/9873, intron 7 of 18)	11	72814406	72843674	29269	1	89849	151384	ENSG00000168010	ATG16L2	autophagy related 16 like 2
chr6	109793854	109794585	732	*	3750	145000	Intron (ENST00000675122.1/9896, intron 22 of 23)	6	109826522	109828785	2264	1	107986630	-31937	NA	NA	NA
chr4	53616304	53616686	383	*	3760	145000	5' UTR	4	53592956	53604047	11092	1	100873955	23348	NA	LNX1-AS2	LNX1 antisense RNA 2
chr1	110556250	110557064	815	*	3810	147000	Intron (ENST00000640680.1/3737, intron 3 of 8)	1	110517217	110519175	1959	2	3744	-37075	ENSG00000143105	KCNA10	potassium voltage-gated channel subfamily A member 10
chr2	164213976	164214397	422	*	3900	150000	Exon (ENST00000445305.1/ENST00000445305.1, exon 1 of 1)	2	164492417	164621482	129066	2	2888	407085	ENSG00000115290	GRB14	growth factor receptor bound protein 14
chr3	191303551	191304095	545	*	3930	151000	Intron (ENST00000340524.10/257313, intron 4 of 8)	3	191329085	191398659	69575	1	152137	-24990	ENSG00000152492	CCDC50	coiled-coil domain containing 50
chr9	136525984	136527122	1139	*	3950	151000	Intron (ENST00000651671.1/4851, intron 2 of 33)	9	136519568	136519626	59	2	100616242	-6358	ENSG00000263403	MIR4673	microRNA 4673
chr16	70746235	70747001	767	*	4050	155000	Intron (ENST00000568886.5/55697, intron 6 of 12)	16	70755035	70773251	18217	1	100130894	-8034	ENSG00000214353	VAC14-AS1	VAC14 antisense RNA 1
chrX	134432064	134432470	407	*	4170	159000	Distal Intergenic	23	134460165	134520513	60349	1	3251	-27695	ENSG00000165704	HPRT1	hypoxanthine phosphoribosyltransferase 1
chr17	57876286	57876863	578	*	4200	16000	Intron (ENST00000577830.6/404093, intron 3 of 10)	17	57834781	57850056	15276	2	51649	-26230	ENSG00000181610	MRPS23	mitochondrial ribosomal protein S23
chr21	45470843	45471546	704	*	4290	163000	Intron (ENST00000651438.1/80781, intron 3 of 41)	21	45478266	45478326	61	1	102465489	-6720	ENSG00000275167	MIR6815	microRNA 6815
chr3	66328382	66328792	411	*	4360	166000	Intron (ENST00000676754.1/115286, intron 6 of 10)	3	66378797	66501263	122467	2	26018	172471	ENSG00000144749	LRIG1	leucine rich repeats and immunoglobulin like domains 1
chr17	17725235	17726780	1546	*	4400	167000	Intron (ENST00000353383.6/10743, intron 2 of 5)	17	17681458	17811453	129996	1	10743	43777	ENSG00000108557	RAI1	retinoic acid induced 1
chr12	109545012	109545709	698	*	4410	167000	Distal Intergenic	12	109573255	109598125	24871	1	4598	-27546	ENSG00000110921	MVK	mevalonate kinase
chr11	86579288	86579807	520	*	443	168000	Intron (ENST00000524610.1/ENST00000524610.1, intron 2 of 2)	11	86441108	86672636	231529	2	10873	92829	ENSG00000151376	ME3	malic enzyme 3
chr2	159089597	159090068	472	*	4460	169000	Intron (ENST00000263635.8/85461, intron 3 of 26)	2	159186835	159186901	67	1	102465535	-96767	ENSG00000275141	MIR6888	microRNA 6888
chr2	158047164	158047852	689	*	4460	169000	Intron (ENST00000605860.5/151531, intron 3 of 9)	2	158166650	158236169	69520	1	554201	-118798	ENSG00000227480	CCDC148-AS1	CCDC148 antisense RNA 1
chr5	162657013	162657561	549	*	4520	170000	Intron (ENST00000644348.1/105377697, intron 1 of 13)	5	162558685	163012277	453593	2	105377698	354716	NA	LOC105377698	uncharacterized LOC105377698
chr16	75238232	75239528	1297	*	4640	175000	Exon (ENST00000566982.1/9564, exon 1 of 6)	16	75228181	75268053	39873	2	9564	28525	ENSG00000050820	BCAR1	BCAR1 scaffold protein, Cas family member
chr7	55439745	55440474	730	*	4700	177000	Intron (ENST00000462326.5/81552, intron 4 of 4)	7	55365337	55433737	68401	1	55915	74408	ENSG00000132434	LANCL2	LanC like glutathione S-transferase 2
chr5	121366727	121367104	378	*	4830	181000	Distal Intergenic	5	121313908	121359869	45962	1	102467226	52819	NA	LOC102467226	uncharacterized LOC102467226
chr9	21830566	21831154	589	*	4840	182000	Intron (ENST00000644715.2/4507, intron 4 of 7)	9	21802636	22029594	226959	1	4507	27930	ENSG00000099810	MTAP	methylthioadenosine phosphorylase
chr7	8356129	8356546	418	*	4870	182000	Distal Intergenic	7	8433609	8752961	319353	1	30010	-77063	ENSG00000122584	NXPH1	neurexophilin 1
chr6	147103759	147104133	375	*	4880	183000	Intron (ENST00000662679.1/729178, intron 3 of 10)	6	147158925	147180992	22068	1	106182249	-54792	ENSG00000196634	LUADT1	lung adenocarcinoma associated transcript 1
chr5	58434141	58434519	379	*	4910	183000	Distal Intergenic	5	58453982	58460139	6158	2	10769	25620	ENSG00000145632	PLK2	polo like kinase 2
chr8	133858224	133858816	593	*	5000	187000	Distal Intergenic	8	133886496	133902407	15912	1	101927822	-27680	ENSG00000253593	LOC101927822	uncharacterized LOC101927822
chr1	6059771	6060494	724	*	5080	189000	Intron (ENST00000655548.1/8514, intron 3 of 9)	1	5862811	5992473	129663	2	261734	-67298	ENSG00000131697	NPHP4	nephrocystin 4
chr8	116931293	116931644	352	*	5170	192000	Distal Intergenic	8	116938207	116944487	6281	1	441376	-6563	ENSG00000205002	AARD	alanine and arginine rich domain containing protein
chr2	233166132	233166719	588	*	5220	194000	Intron (ENST00000359570.9/3635, intron 13 of 26)	2	233032672	233035057	2386	1	4759	133460	ENSG00000115488	NEU2	neuraminidase 2
chr3	149299841	149300689	849	*	5320	197000	Intron (ENST00000489011.1/107986140, intron 1 of 1)	3	149284782	149333653	48872	1	107986140	15059	NA	LOC107986140	uncharacterized LOC107986140
chrX	136690951	136691428	478	*	5460	202000	Intron (ENST00000370620.5/9459, intron 8 of 20)	23	136648158	136660390	12233	1	959	42793	ENSG00000102245	CD40LG	CD40 ligand
chr4	114922007	114923055	1049	*	5640	209000	Intron (ENST00000264363.7/64579, intron 6 of 13)	4	114827763	115113876	286114	2	64579	190821	ENSG00000138653	NDST4	N-deacetylase and N-sulfotransferase 4
chr11	120219483	120220442	960	*	5710	211000	Intron (ENST00000328965.9/220323, intron 1 of 3)	11	120211032	120230334	19303	1	220323	8451	ENSG00000184232	OAF	out at first homolog
chr17	75633040	75634282	1243	*	5820	215000	Promoter (<=1kb)	17	75633434	75641404	7971	1	643008	0	ENSG00000204323	SMIM5	small integral membrane protein 5
chr7	20407873	20408855	983	*	5880	21700	Intron (ENST00000537992.5/3696, intron 13 of 14)	7	20328289	20331781	3493	2	101927811	-76092	ENSG00000271133	ITGB8-AS1	ITGB8 antisense RNA 1
chr17	55795167	55795536	370	*	5930	218000	Intron (ENST00000573500.5/58488, intron 5 of 5)	17	55751051	55842830	91780	1	58488	44116	ENSG00000141179	PCTP	phosphatidylcholine transfer protein
chr17	42291896	42292433	538	*	5940	218000	5' UTR	17	42199176	42288633	89458	2	6777	-3263	ENSG00000173757	STAT5B	signal transducer and activator of transcription 5B
chr7	24240979	24241372	394	*	5980	220000	Intron (ENST00000439839.1/107986777, intron 1 of 1)	7	24284188	24291862	7675	1	4852	-42816	ENSG00000122585	NPY	neuropeptide Y
chr3	128385497	128386069	573	*	607	223000	Intron (ENST00000254730.11/60678, intron 6 of 6)	3	128463594	128472317	8724	1	285224	-77525	ENSG00000242049	DNAJB8-AS1	DNAJB8 antisense RNA 1
chr12	85092527	85093178	652	*	6120	224000	Intron (ENST00000525971.6/84125, intron 11 of 16)	12	85036314	85264457	228144	1	84125	56213	ENSG00000133640	LRRIQ1	leucine rich repeats and IQ motif containing 1
chr18	62904890	62905371	482	*	6210	227000	Exon (ENST00000262719.10/23239, exon 8 of 17)	18	62715541	62980433	264893	1	23239	189349	ENSG00000081913	PHLPP1	PH domain and leucine rich repeat protein phosphatase 1
chr6	18883617	18884333	717	*	6360	232000	Distal Intergenic	6	18571784	18571880	97	1	693125	311833	ENSG00000207775	MIR548A1	microRNA 548a-1
chr21	41711383	41711982	600	*	6390	233000	Exon (ENST00000412102.5/150135, exon 6 of 6)	21	41711520	41715775	4256	2	150135	3793	ENSG00000236384	LINC00479	long intergenic non-protein coding RNA 479
chr3	122992878	122993772	895	*	646	236000	5' UTR	3	122909082	123028605	119524	2	54437	34833	ENSG00000082684	SEMA5B	semaphorin 5B
chr2	145345405	145345902	498	*	6560	239000	Distal Intergenic	2	145600907	145603423	2517	2	105373664	257521	NA	LOC105373664	uncharacterized LOC105373664
chr1	36579024	36579587	564	*	6570	239000	Distal Intergenic	1	36466043	36483278	17236	2	1441	-95746	ENSG00000119535	CSF3R	colony stimulating factor 3 receptor
chr1	154607185	154608365	1181	*	6960	25300	5' UTR	1	154581695	154628013	46319	2	103	19648	ENSG00000160710	ADAR	adenosine deaminase RNA specific
chr4	52588921	52589907	987	*	7040	255000	Distal Intergenic	4	52252820	52551574	298755	2	112268466	-37347	NA	NA	NA
chr20	7883546	7884180	635	*	7060	256000	3' UTR	20	7882985	7940458	57474	2	54363	56278	ENSG00000101323	HAO1	hydroxyacid oxidase 1
chr3	9422837	9423404	568	*	71.1	257000	5' UTR	3	9349689	9398579	48891	2	440944	-24258	ENSG00000206573	THUMPD3-AS1	THUMPD3 antisense RNA 1
chr5	134004186	134005298	1113	*	7120	257000	Promoter (<=1kb)	5	133971871	134004975	33105	2	7416	0	ENSG00000213585	VDAC1	voltage dependent anion channel 1
chr8	79326087	79326584	498	*	7160	258000	Distal Intergenic	8	79611117	79666158	55042	1	11075	-284533	ENSG00000104435	STMN2	stathmin 2
chr2	157056192	157056821	630	*	7200	259000	Distal Intergenic	2	157033837	157049716	15880	1	105373709	22355	NA	LOC105373709	uncharacterized LOC105373709
chr11	104043439	104044270	832	*	7370	265000	Intron (ENST00000393158.7/80310, intron 1 of 6)	11	104036640	104039196	2557	1	414301	6799	ENSG00000170967	DDI1	DNA damage inducible 1 homolog 1
chr2	46439621	46439978	358	*	7400	266000	Intron (ENST00000449601.5/101805491, intron 1 of 3)	2	46429190	46501278	72089	1	101805491	10431	ENSG00000187600	LINC02583	long intergenic non-protein coding RNA 2583
chr11	112784176	112785591	1416	*	7490	269000	Distal Intergenic	11	112822806	112835124	12319	2	105369498	49533	NA	LOC105369498	uncharacterized LOC105369498
chr5	54696076	54696563	488	*	7510	269000	Intron (ENST00000662448.1/105378969, intron 3 of 5)	5	54663327	54737057	73731	1	105378969	32749	NA	LOC105378969	uncharacterized LOC105378969
chr20	39188308	39188684	377	*	7530	269000	Distal Intergenic	20	39213777	39224748	10972	2	339568	36064	ENSG00000230324	LINC01734	long intergenic non-protein coding RNA 1734
chr8	97265246	97266029	784	*	7840	280000	Distal Intergenic	8	97273488	97277928	4441	2	85453	11899	ENSG00000180543	TSPYL5	TSPY like 5
chr9	104232769	104233510	742	*	7840	280000	Distal Intergenic	9	104270228	104286955	16728	1	105376194	-36718	NA	LOC105376194	uncharacterized LOC105376194
chr10	98488420	98489110	691	*	7890	28100	Intron (ENST00000404542.5/60495, intron 7 of 8)	10	98410939	98446963	36025	2	3257	-41457	ENSG00000107521	HPS1	HPS1 biogenesis of lysosomal organelles complex 3 subunit 1
chr7	151895779	151896726	948	*	8060	287000	Distal Intergenic	7	151556124	151877125	321002	2	51422	-18654	ENSG00000106617	PRKAG2	protein kinase AMP-activated non-catalytic subunit gamma 2
chr11	122342112	122342563	452	*	8120	289000	Intron (ENST00000649216.1/399959, intron 1 of 3)	11	122152229	122152308	80	2	406892	-189804	ENSG00000207994	MIR100	microRNA 100
chr21	42892908	42893987	1080	*	8140	289000	5' UTR	21	42879644	42913304	33661	1	4731	13264	ENSG00000160194	NDUFV3	NADH:ubiquinone oxidoreductase subunit V3
chr4	89915938	89916293	356	*	8370	297000	Intron (ENST00000394980.5/22915, intron 4 of 8)	4	89879532	89954629	75098	1	22915	36406	ENSG00000138722	MMRN1	multimerin 1
chr1	30847257	30848082	826	*	8420	298000	Distal Intergenic	1	30858158	30860254	2097	1	400748	-10076	ENSG00000235143	LOC400748	uncharacterized LOC400748
chr12	47838978	47840272	1295	*	8460	299000	Distal Intergenic	12	47782722	47833132	50411	2	51564	-5846	ENSG00000061273	HDAC7	histone deacetylase 7
chr19	43780835	43781769	935	*	8510	301000	Promoter (<=1kb)	19	43766533	43780976	14444	2	3783	0	ENSG00000104783	KCNN4	potassium calcium-activated channel subfamily N member 4
chr20	54134550	54134943	394	*	8530	301000	Distal Intergenic	20	54153446	54173986	20541	2	1591	39043	ENSG00000019186	CYP24A1	cytochrome P450 family 24 subfamily A member 1
chr14	74686293	74686688	396	*	9360	330000	Intron (ENST00000557401.5/9870, intron 2 of 19)	14	74653437	74713117	59681	2	9870	26429	ENSG00000119682	AREL1	apoptosis resistant E3 ubiquitin protein ligase 1
chr20	2140685	2141235	551	*	9680	341000	Intron (ENST00000381482.8/140901, intron 3 of 3)	20	2101827	2177038	75212	1	140901	38858	ENSG00000125834	STK35	serine/threonine kinase 35
chr6	63303302	63303847	546	*	973	342000	Intron (ENST00000370658.9/51557, intron 1 of 4)	6	63521746	63583588	61843	1	7803	-217899	ENSG00000112245	PTP4A1	protein tyrosine phosphatase 4A1
chr2	234329395	234330331	937	*	980	34400	Exon (ENST00000430199.1/ENST00000430199.1, exon 1 of 1)	2	234444590	234454595	10006	2	105373934	124264	ENSG00000231682	LINC01891	long intergenic non-protein coding RNA 1891
chr3	139198873	139199430	558	*	982	344000	Intron (ENST00000495075.5/56945, intron 2 of 9)	3	139104185	139125171	20987	1	60467	94688	ENSG00000232416	BPESC1	blepharophimosis, epicanthus inversus and ptosis candidate 1
chr1	154808767	154809473	707	*	10100	352000	Intron (ENST00000271915.9/3782, intron 2 of 7)	1	154697455	154870281	172827	2	3782	60808	ENSG00000143603	KCNN3	potassium calcium-activated channel subfamily N member 3
chr1	59831978	59832318	341	*	10200	358000	5' UTR	1	59814786	59876322	61537	1	51361	17192	ENSG00000134709	HOOK1	hook microtubule tethering protein 1
chr8	91118711	91119243	533	*	10300	360000	Intron (ENST00000520099.5/100130742, intron 2 of 10)	8	91102619	91219257	116639	1	100130742	16092	ENSG00000214954	LRRC69	leucine rich repeat containing 69
chr7	30188477	30189723	1247	*	10300	361000	Distal Intergenic	7	30176387	30179014	2628	2	105375217	-9463	NA	LOC105375217	uncharacterized LOC105375217
chr1	42957742	42959217	1476	*	10400	364000	Promoter (<=1kb)	1	42959049	42996814	37766	1	440584	0	ENSG00000227533	SLC2A1-DT	SLC2A1 divergent transcript
chr3	65961665	65962257	593	*	10500	36500	Intron (ENST00000330909.12/9223, intron 1 of 24)	3	65872815	65954558	81744	2	151877	-7107	ENSG00000272610	MAGI1-IT1	MAGI1 intronic transcript 1
chr11	73307510	73308384	875	*	1060	368000	Promoter (<=1kb)	11	73308276	73369388	61113	1	9828	0	ENSG00000110237	ARHGEF17	Rho guanine nucleotide exchange factor 17
chr7	78179200	78179880	681	*	10700	372000	Intron (ENST00000354212.9/9863, intron 13 of 21)	7	78347142	78359458	12317	1	399670	-167262	ENSG00000231322	RPL13AP17	ribosomal protein L13a pseudogene 17
chr6	44738760	44739592	833	*	10800	373000	Intron (ENST00000671451.1/101929770, intron 1 of 2)	6	44727921	44830188	102268	1	101929770	10839	NA	LOC101929770	uncharacterized LOC101929770
chrX	17767128	17767790	663	*	10800	373000	Distal Intergenic	23	17737449	17754988	17540	1	6322	29679	ENSG00000047634	SCML1	Scm polycomb group protein like 1
chr22	17909761	17910272	512	*	10900	377000	Intron (ENST00000441493.7/57553, intron 1 of 31)	22	17980868	17980961	94	2	693233	70689	ENSG00000207780	MIR648	microRNA 648
chr13	109253358	109253783	426	*	11000	379000	Distal Intergenic	13	109281973	109297690	15718	1	105370357	-28190	ENSG00000223617	LINC00370	long intergenic non-protein coding RNA 370
chr11	73313957	73315099	1143	*	11100	382000	Intron (ENST00000263674.4/9828, intron 1 of 20)	11	73307235	73309361	2127	2	100287837	-4596	ENSG00000257038	ARHGEF17-AS1	ARHGEF17 antisense RNA 1
chr17	42562175	42563511	1337	*	11100	382000	Promoter (<=1kb)	17	42562134	42566277	4144	1	80347	41	ENSG00000068120	COASY	Coenzyme A synthase
chr17	72654764	72655496	733	*	11200	384000	Intron (ENST00000255559.8/201266, intron 7 of 9)	17	72642731	72644490	1760	1	105371887	12033	NA	LOC105371887	uncharacterized LOC105371887
chr17	79064062	79064598	537	*	1120	384000	Distal Intergenic	17	79074824	79088599	13776	1	64772	-10226	ENSG00000167280	ENGASE	endo-beta-N-acetylglucosaminidase
chr5	84129909	84130537	629	*	11200	384000	Intron (ENST00000296591.10/10085, intron 5 of 10)	5	84382424	84490765	108342	1	105379057	-251887	NA	EDIL3-DT	EDIL3 divergent transcript
chr19	38707497	38708256	760	*	11200	38500	Exon (ENST00000588618.5/81, exon 6 of 12)	19	38730187	38769904	39718	2	147968	61648	ENSG00000182472	CAPN12	calpain 12
chr7	318229	319918	1690	*	11400	390000	Distal Intergenic	7	329776	333172	3397	2	105375118	13254	ENSG00000287342	LOC105375118	uncharacterized LOC105375118
chr2	160977444	160977784	341	*	11400	391000	Distal Intergenic	2	161136908	161236230	99323	1	10010	-159124	ENSG00000136560	TANK	TRAF family member associated NFKB activator
chr16	181191	182021	831	*	11500	394000	Promoter (<=1kb)	16	180459	181179	721	1	3049	732	ENSG00000086506	HBQ1	hemoglobin subunit theta 1
chr1	227896047	227896823	777	*	11600	396000	Distal Intergenic	1	227941590	227941683	94	2	100847072	44860	ENSG00000264483	MIR5008	microRNA 5008
chr8	122758387	122759233	847	*	11600	397000	Distal Intergenic	8	122781655	122974510	192856	1	22882	-22422	ENSG00000178764	ZHX2	zinc fingers and homeoboxes 2
chr4	2962894	2964010	1117	*	11800	40000	Promoter (<=1kb)	4	2963571	3040760	77190	1	2868	0	ENSG00000125388	GRK4	G protein-coupled receptor kinase 4
chr7	117764032	117764501	470	*	11800	40000	Intron (ENST00000160373.8/83992, intron 9 of 22)	7	117710651	117874139	163489	2	83992	109638	ENSG00000077063	CTTNBP2	cortactin binding protein 2
chr15	78315884	78316870	987	*	11800	401000	Distal Intergenic	15	78277835	78299703	21869	2	80349	-16181	ENSG00000140395	SKIC8	SKI8 subunit of superkiller complex
chr2	144160962	144161437	476	*	11800	402000	Intron (ENST00000392869.6/79712, intron 3 of 10)	2	143938068	144332568	394501	2	79712	171131	ENSG00000121964	GTDC1	glycosyltransferase like domain containing 1
chr1	151830639	151831158	520	*	11900	404000	Promoter (<=1kb)	1	151806071	151831845	25775	2	6097	687	ENSG00000143365	RORC	RAR related orphan receptor C
chr9	111815670	111816306	637	*	11900	404000	Distal Intergenic	9	111686171	111795008	108838	2	158401	-20662	ENSG00000165181	SHOC1	shortage in chiasmata 1
chr1	160277689	160278278	590	*	121	408000	3' UTR	1	160215715	160285130	69416	2	50717	6852	ENSG00000132716	DCAF8	DDB1 and CUL4 associated factor 8
chr16	88330015	88330913	899	*	12100	409000	Distal Intergenic	16	88382959	88440753	57795	1	84627	-52046	ENSG00000225614	ZNF469	zinc finger protein 469
chr16	72291345	72292122	778	*	12300	414000	Exon (ENST00000661899.1/101927957, exon 1 of 5)	16	72112157	72176878	64722	2	83449	-114467	ENSG00000118557	PMFBP1	polyamine modulated factor 1 binding protein 1
chr20	14143179	14143668	490	*	12600	4230	Intron (ENST00000217246.8/140733, intron 3 of 16)	20	13849247	13996443	147197	2	80343	-146736	ENSG00000101251	SEL1L2	SEL1L2 adaptor subunit of ERAD E3 ligase
chr2	222092071	222092455	385	*	12600	423000	Distal Intergenic	2	222298147	222305217	7071	1	151278	-205692	ENSG00000163081	CCDC140	CCDC140 long non-coding RNA
chr1	182751969	182753238	1270	*	12800	430000	Distal Intergenic	1	182789293	182830384	41092	1	80896	-36055	ENSG00000135838	NPL	N-acetylneuraminate pyruvate lyase
chr3	129385328	129386147	820	*	12900	433000	Exon (ENST00000687239.1/132241, exon 4 of 4)	3	129397210	129397348	139	2	677797	11201	ENSG00000207088	SNORA7B	small nucleolar RNA, H/ACA box 7B
chr5	7902059	7902919	861	*	13100	437000	Intron (ENST00000509379.1/ENST00000509379.1, intron 1 of 2)	5	7859159	7869037	9879	2	79072	-33022	ENSG00000124279	FASTKD3	FAST kinase domains 3
chr5	60223343	60223859	517	*	13200	443000	Intron (ENST00000502484.6/5144, intron 1 of 16)	5	59558560	59988704	430145	2	107986347	-234639	NA	LOC107986347	uncharacterized LOC107986347
chr2	190379476	190380054	579	*	13300	445000	Distal Intergenic	2	190408355	190509205	100851	1	54842	-28301	ENSG00000151690	MFSD6	major facilitator superfamily domain containing 6
chr5	136730130	136731247	1118	*	1330	446000	Distal Intergenic	5	136734830	136763409	28580	1	105379191	-3583	ENSG00000250284	CTB-1I21.1	uncharacterized CTB-1I21.1
chrX	85630017	85630377	361	*	13400	448000	Distal Intergenic	23	85835780	85835858	79	1	100302171	-205403	ENSG00000283435	MIR1321	microRNA 1321
chr9	97042067	97042476	410	*	13500	448000	Intron (ENST00000679661.1/1515, intron 1 of 8)	9	96887373	97013708	126336	2	84278	-28359	ENSG00000196312	MFSD14CP	major facilitator superfamily domain containing 14C, pseudogene
chr3	42894169	42894567	399	*	13500	449000	Intron (ENST00000496604.5/1238, intron 4 of 4)	3	42906142	42919334	13193	1	389114	-11575	ENSG00000182983	ZNF662	zinc finger protein 662
chr17	31580818	31581882	1065	*	13500	449000	Distal Intergenic	17	31575411	31575521	111	1	100126356	5407	ENSG00000283978	MIR365B	microRNA 365b
chr14	91057880	91058844	965	*	13700	455000	Promoter (1-2kb)	14	91060333	91225632	165300	1	80017	-1489	ENSG00000133943	DGLUCY	D-glutamate cyclase
chr2	108634491	108635232	742	*	13900	462000	Intron (ENST00000695516.1/3987, intron 1 of 9)	2	108676795	108678601	1807	2	106182118	43369	ENSG00000228763	LIMS1-AS1	LIMS1 antisense RNA 1
chr3	137228168	137228781	614	*	14000	462000	Distal Intergenic	3	136959125	136982196	23072	2	107986136	-245972	NA	IL20RB-AS1	IL20RB antisense RNA 1
chr7	44150549	44151758	1210	*	14100	4660	3' UTR	7	44138864	44141332	2469	2	58498	-9217	ENSG00000106631	MYL7	myosin light chain 7
chr16	148876	149741	866	*	14200	469000	Intron (ENST00000652335.1/3050, intron 1 of 2)	16	153892	166764	12873	1	3042	-4151	ENSG00000206177	HBM	hemoglobin subunit mu
chr2	17967413	17967776	364	*	14200	470000	Intron (ENST00000465292.5/3790, intron 2 of 4)	2	17877847	18361616	483770	1	3790	89566	ENSG00000170745	KCNS3	potassium voltage-gated channel modifier subfamily S member 3
chr8	24629981	24630438	458	*	14300	472000	Intron (ENST00000519689.1/101929294, intron 2 of 4)	8	24490312	24514856	24545	2	101929315	-115125	ENSG00000253643	ADAM7-AS2	ADAM7 antisense RNA 2
chr1	170146041	170146566	526	*	14500	478000	Promoter (<=1kb)	1	170145959	170168866	22908	1	149281	82	ENSG00000203740	NTMT2	N-terminal Xaa-Pro-Lys N-methyltransferase 2
chr17	13287649	13288087	439	*	14600	481000	Distal Intergenic	17	13299184	13306771	7588	2	105371541	18684	ENSG00000234634	LINC02093	long intergenic non-protein coding RNA 2093
chr1	150163313	150163753	441	*	14600	481000	Intron (ENST00000502767.1/105371433, intron 1 of 2)	1	150159405	150181429	22025	1	105371433	3908	NA	LINC02988	long intergenic non-protein coding RNA 2988
chr5	119933180	119933577	398	*	14700	482000	Distal Intergenic	5	119629558	119635822	6265	1	340069	303622	ENSG00000164334	FAM170A	family with sequence similarity 170 member A
chr5	125865461	125865835	375	*	15000	490000	Intron (ENST00000651847.1/ENST00000651847.1, intron 6 of 15)	5	126179565	126193858	14294	1	102546228	-313730	ENSG00000248107	LINC02039	long intergenic non-protein coding RNA 2039
chr10	97542381	97543699	1319	*	15000	492000	Intron (ENST00000370664.4/80019, intron 1 of 2)	10	97572499	97583884	11386	1	26287	-28800	ENSG00000165887	ANKRD2	ankyrin repeat domain 2
chr20	17284805	17285341	537	*	15700	514000	Intron (ENST00000377899.5/5126, intron 3 of 12)	20	17226107	17484578	258472	1	5126	58698	ENSG00000125851	PCSK2	proprotein convertase subtilisin/kexin type 2
chr3	133159003	133159322	320	*	16300	534000	Intron (ENST00000321871.11/66000, intron 2 of 5)	3	133245603	133257207	11605	2	101927455	97885	NA	TMEM108-AS1	TMEM108 antisense RNA 1
chr12	87871036	87871436	401	*	16500	537000	Distal Intergenic	12	87795733	87802028	6296	1	110806294	75303	NA	LINC02258	long intergenic non-protein coding RNA 2258
chr16	56213669	56214436	768	*	16900	551000	Intron (ENST00000675160.1/2775, intron 2 of 3)	16	56192614	56194518	1905	2	26077	-19151	ENSG00000261439	GNAO1-AS1	GNAO1 antisense RNA 1
chr20	1430219	1430778	560	*	16900	551000	Distal Intergenic	20	1368977	1393164	24188	2	2280	-37055	ENSG00000088832	FKBP1A	FKBP prolyl isomerase 1A
chr5	65967761	65968125	365	*	17500	567000	Exon (ENST00000663947.1/ENST00000663947.1, exon 2 of 2)	5	65883128	66082546	199419	1	55914	84633	ENSG00000112851	ERBIN	erbb2 interacting protein
chr1	166087957	166088855	899	*	17500	567000	Intron (ENST00000435676.2/149297, intron 1 of 2)	1	166081183	166087483	6301	1	105371586	6774	NA	FAM78B-AS1	FAM78B antisense RNA 1
chr8	102655593	102656538	946	*	17500	567000	Promoter (<=1kb)	8	102656241	102687118	30878	1	101927245	0	ENSG00000283959	LOC101927245	uncharacterized LOC101927245
chr16	74373035	74373540	506	*	17600	569000	Promoter (2-3kb)	16	74376306	74392115	15810	1	440348	-2766	ENSG00000196436	NPIPB15	nuclear pore complex interacting protein family member B15
chr11	131031813	131032326	514	*	17600	569000	Distal Intergenic	11	130866250	130916479	50230	2	399979	-115334	ENSG00000120451	SNX19	sorting nexin 19
chr17	77322697	77323617	921	*	17800	574000	5' UTR	17	77396984	77397054	71	2	100422851	73437	ENSG00000264060	MIR4316	microRNA 4316
chr3	174016331	174016752	422	*	17900	577000	Intron (ENST00000695368.1/22871, intron 4 of 6)	3	173910498	173920796	10299	2	100874010	-95535	ENSG00000228213	NLGN1-AS1	NLGN1 antisense RNA 1
chr17	81870240	81872209	1970	*	1790	578000	Promoter (<=1kb)	17	81867721	81871378	3658	2	396	0	ENSG00000141522	ARHGDIA	Rho GDP dissociation inhibitor alpha
chr17	76843714	76844803	1090	*	18000	579000	Distal Intergenic	17	76849840	76861836	11997	1	283994	-5037	ENSG00000267535	LINC00868	long intergenic non-protein coding RNA 868
chr17	27951032	27951529	498	*	18100	581000	Intron (ENST00000661257.1/105371708, intron 2 of 4)	17	27928924	27991787	62864	2	105371708	40258	ENSG00000260019	LINC01992	long intergenic non-protein coding RNA 1992
chr1	150998965	151000026	1062	*	18300	586000	Exon (ENST00000312210.9/55793, exon 6 of 10)	1	150996549	151008376	11828	2	55793	8350	ENSG00000143409	MINDY1	MINDY lysine 48 deubiquitinase 1
chr3	128780450	128781179	730	*	18400	59100	Intron (ENST00000676214.1/7879, intron 1 of 5)	3	128693669	128825942	132274	1	7879	86781	ENSG00000075785	RAB7A	RAB7A, member RAS oncogene family
chr20	23156120	23156842	723	*	18900	604000	Distal Intergenic	20	23179272	23190419	11148	1	100505664	-22430	ENSG00000230387	LOC100505664	uncharacterized LOC100505664
chr3	70056157	70056512	356	*	18900	604000	Intron (ENST00000641532.1/101927152, intron 3 of 3)	3	69999550	70389859	390310	1	101927152	56607	ENSG00000240405	SAMMSON	survival associated mitochondrial melanoma specific oncogenic non-coding RNA
chr12	2492322	2492744	423	*	19000	608000	Intron (ENST00000682544.1/775, intron 6 of 49)	12	2740032	2746665	6634	1	107984539	-247288	ENSG00000274659	LINC02371	long intergenic non-protein coding RNA 2371
chr4	181968419	181969050	632	*	1970	6280	Intron (ENST00000509012.5/90768, intron 3 of 4)	4	181820019	181829973	9955	2	105377573	-138446	ENSG00000251336	TEMN3-AS1	TENM3 antisense transcript 1
chr10	109206015	109206376	362	*	19900	635000	Distal Intergenic	10	108708539	108840686	132148	1	105378478	497476	NA	LINC02661	long intergenic non-protein coding RNA 2661
chr8	74708054	74708563	510	*	20000	636000	Promoter (2-3kb)	8	74705693	74705747	55	1	100302260	2361	ENSG00000283188	MIR2052	microRNA 2052
chr8	16909709	16910055	347	*	2030	64500	Intron (ENST00000521411.2/105379297, intron 1 of 3)	8	16676905	16915044	238140	2	105379297	4989	NA	LOC105379297	uncharacterized LOC105379297
chr2	183074789	183075268	480	*	20800	662000	Distal Intergenic	2	183078559	183100008	21450	1	142679	-3291	ENSG00000162999	DUSP19	dual specificity phosphatase 19
chr4	110046842	110047216	375	*	2090	663000	3' UTR	4	109912883	110013766	100884	1	1950	133959	ENSG00000138798	EGF	epidermal growth factor
chr6	14803905	14805360	1456	*	20900	664000	Intron (ENST00000629853.2/105374945, intron 2 of 3)	6	14597514	14656819	59306	2	101928354	-147086	NA	LOC101928354	uncharacterized LOC101928354
chr2	182924293	182924793	501	*	21000	666000	3' UTR	2	182833275	182866637	33363	2	2487	-57656	ENSG00000162998	FRZB	frizzled related protein
chr2	10371576	10372750	1175	*	21500	681000	Intron (ENST00000423674.5/3241, intron 1 of 3)	2	10302889	10427617	124729	1	3241	68687	ENSG00000115756	HPCAL1	hippocalcin like 1
chr20	62603164	62604210	1047	*	22000	695000	Promoter (<=1kb)	20	62596732	62603355	6624	2	105372712	0	NA	LINC02970	long intergenic non-protein coding RNA 2970
chr7	44617223	44617965	743	*	2210	698000	Intron (ENST00000439616.6/4967, intron 1 of 19)	7	44606572	44709066	102495	1	4967	10651	ENSG00000105953	OGDH	oxoglutarate dehydrogenase
chr1	197234398	197235858	1461	*	22500	709000	Distal Intergenic	1	197268204	197478455	210252	1	23418	-32346	ENSG00000134376	CRB1	crumbs cell polarity complex component 1
chr1	145902676	145903247	572	*	2280	718000	Exon (ENST00000369304.8/8515, exon 8 of 30)	1	145891208	145910111	18904	2	8515	6864	ENSG00000143127	ITGA10	integrin subunit alpha 10
chr13	63279241	63279671	431	*	22900	720000	Intron (ENST00000439454.3/104355293, intron 2 of 6)	13	63183096	63328129	145034	2	104355293	48458	ENSG00000227564	LINC00376	long intergenic non-protein coding RNA 376
chr8	129828244	129828702	459	*	22900	72000	Distal Intergenic	8	128663021	129683770	1020750	2	137196	-144474	ENSG00000229140	CCDC26	CCDC26 long non-coding RNA
chr2	190505812	190506387	576	*	23000	722000	3' UTR	2	190504338	190534722	30385	2	100131211	28335	ENSG00000189362	NEMP2	nuclear envelope integral membrane protein 2
chr5	135327876	135328626	751	*	23200	726000	Intron (ENST00000624272.3/100996485, intron 3 of 5)	5	135334381	135399914	65534	2	9555	71288	ENSG00000113648	MACROH2A1	macroH2A.1 histone
chr13	34826381	34826895	515	*	23200	727000	Distal Intergenic	13	34942270	35673022	730753	1	26960	-115375	ENSG00000172915	NBEA	neurobeachin
chr6	104597701	104598112	412	*	23200	728000	Distal Intergenic	6	104487095	104528158	41064	2	105377918	-69543	NA	LOC105377918	uncharacterized LOC105377918
chr3	38235653	38236042	390	*	23400	732000	Intron (ENST00000446845.5/9943, intron 10 of 14)	3	38265812	38278757	12946	1	9390	-29770	ENSG00000172940	SLC22A13	solute carrier family 22 member 13
chr3	16257180	16257885	706	*	23500	733000	3' UTR	3	16257061	16264969	7909	2	285381	7084	ENSG00000154813	DPH3	diphthamide biosynthesis 3
chr7	104815692	104816163	472	*	23500	734000	Intron (ENST00000401970.3/375612, intron 2 of 3)	7	104768669	104804107	35439	2	645591	-11585	ENSG00000226869	LHFPL3-AS1	LHFPL3 antisense RNA 1
chr17	72631397	72632764	1368	*	24000	748000	Intron (ENST00000581549.2/400619, intron 2 of 4)	17	72428267	72640472	212206	2	400619	7708	ENSG00000227036	LINC00511	long intergenic non-protein coding RNA 511
chr6	37340474	37341028	555	*	24000	748000	Distal Intergenic	6	37353979	37394734	40756	1	9025	-12951	ENSG00000112130	RNF8	ring finger protein 8
chr7	69994933	69995373	441	*	24700	767000	Intron (ENST00000644939.1/26053, intron 2 of 18)	7	69598296	70793506	1195211	1	26053	396637	ENSG00000158321	AUTS2	activator of transcription and developmental regulator AUTS2
chr9	136306164	136307243	1080	*	25300	787000	Promoter (<=1kb)	9	136249973	136306901	56929	2	399693	0	ENSG00000260220	CCDC187	coiled-coil domain containing 187
chr1	118947942	118948404	463	*	25700	797000	Intron (ENST00000207157.7/6913, intron 1 of 7)	1	118883046	118989556	106511	2	6913	41152	ENSG00000092607	TBX15	T-box transcription factor 15
chr5	34834191	34834634	444	*	25700	797000	Distal Intergenic	5	34838833	34900511	61679	1	153657	-4199	ENSG00000205838	TTC23L	tetratricopeptide repeat domain 23 like
chr11	122167264	122167625	362	*	25800	799000	Intron (ENST00000660311.1/399959, intron 2 of 4)	11	122152229	122152308	80	2	406892	-14956	ENSG00000207994	MIR100	microRNA 100
chr5	5598575	5599171	597	*	25800	799000	Distal Intergenic	5	5688805	5694742	5938	1	105374634	-89634	NA	LOC105374634	uncharacterized LOC105374634
chr18	76026288	76027023	736	*	25900	801000	Distal Intergenic	18	76122968	76145259	22292	1	339298	-95945	ENSG00000263547	LOC339298	uncharacterized LOC339298
chr1	97412307	97413299	993	*	26400	813000	Intron (ENST00000370192.8/1806, intron 14 of 22)	1	97095923	97322955	227033	1	100873932	316384	ENSG00000232878	DPYD-AS1	DPYD antisense RNA 1
chr6	18742506	18742969	464	*	26800	827000	Distal Intergenic	6	18571784	18571880	97	1	693125	170722	ENSG00000207775	MIR548A1	microRNA 548a-1
chr5	83337707	83338107	401	*	27000	830000	Intron (ENST00000282268.7/7518, intron 7 of 7)	5	83471618	83582303	110686	1	1462	-133511	ENSG00000038427	VCAN	versican
chr3	39910900	39911277	378	*	27100	834000	Intron (ENST00000444716.5/25924, intron 2 of 16)	3	39808914	40260321	451408	1	25924	101986	ENSG00000170011	MYRIP	myosin VIIA and Rab interacting protein
chr1	233523052	233523478	427	*	27200	834000	Distal Intergenic	1	233614106	233672514	58409	1	3775	-90628	ENSG00000135750	KCNK1	potassium two pore domain channel subfamily K member 1
chr11	19176824	19177088	265	*	27300	83900	Distal Intergenic	11	19196775	19308358	111584	1	105376580	-19687	NA	CSRP3-AS1	CSRP3 and E2F8 antisense RNA 1
chr2	198732032	198732470	439	*	27400	839000	Intron (ENST00000440609.1/105373831, intron 1 of 2)	2	198493242	198772356	279115	2	105373831	39886	NA	LOC105373831	uncharacterized LOC105373831
chr12	76588903	76589566	664	*	27800	851000	Exon (ENST00000670736.1/ENST00000670736.1, exon 3 of 3)	12	76559870	76615567	55698	1	105369850	29033	ENSG00000257526	LOC105369850	uncharacterized LOC105369850
chr22	17867285	17867858	574	*	283	866000	Intron (ENST00000441493.7/57553, intron 17 of 31)	22	17777322	17779481	2160	1	200298	89963	ENSG00000269220	LINC00528	long intergenic non-protein coding RNA 528
chr10	78115556	78115892	337	*	28600	87300	Distal Intergenic	10	78179174	78542627	363454	1	105378375	-63282	NA	LOC105378375	uncharacterized LOC105378375
chr1	198798114	198798543	430	*	2890	883000	Intron (ENST00000660348.1/100131234, intron 2 of 2)	1	198858873	198858982	110	2	406955	60439	ENSG00000207975	MIR181B1	microRNA 181b-1
chr3	127577787	127578531	745	*	29000	885000	Promoter (2-3kb)	3	127575266	127575331	66	2	102466199	-2456	ENSG00000275067	MIR6825	microRNA 6825
chr3	42247268	42247751	484	*	29400	896000	Distal Intergenic	3	42257825	42266185	8361	2	885	18434	ENSG00000187094	CCK	cholecystokinin
chrX	24406067	24406364	298	*	29800	906000	Distal Intergenic	23	24360639	24367839	7201	1	100130302	45428	ENSG00000223731	SUPT20HL1	SUPT20H like 1
chr1	183515146	183515523	378	*	29800	906000	Intron (ENST00000440812.7/9887, intron 2 of 7)	1	183472216	183598246	126031	1	9887	42930	ENSG00000116698	SMG7	SMG7 nonsense mediated mRNA decay factor
chr6	16392761	16393199	439	*	30100	912000	Intron (ENST00000244769.8/6310, intron 7 of 8)	6	16238587	16295549	56963	1	2766	154174	ENSG00000137198	GMPR	guanosine monophosphate reductase
chr20	31764762	31765247	486	*	30100	912000	Intron (ENST00000340513.4/22974, intron 4 of 18)	20	31739271	31801805	62535	1	22974	25491	ENSG00000088325	TPX2	TPX2 microtubule nucleation factor
chr2	119829564	119830092	529	*	30100	912000	Intron (ENST00000263708.7/5775, intron 2 of 26)	2	119759922	119984899	224978	1	5775	69642	ENSG00000088179	PTPN4	protein tyrosine phosphatase non-receptor type 4
chr9	114720199	114720913	715	*	3130	948000	Distal Intergenic	9	114666434	114682192	15759	2	100505478	-38007	ENSG00000230601	TEX48	testis expressed 48
chrX	46628928	46629650	723	*	3170	958000	Intron (ENST00000616978.5/84679, intron 14 of 16)	23	46573765	46598496	24732	1	56548	55163	ENSG00000147119	CHST7	carbohydrate sulfotransferase 7
chr6	13916967	13917580	614	*	32600	983000	Distal Intergenic	6	13924446	13980310	55865	1	221687	-6866	ENSG00000180537	RNF182	ring finger protein 182
chr12	15336866	15337464	599	*	32800	988000	5' UTR	12	15121065	15348675	227611	2	105369673	11211	NA	LOC105369673	uncharacterized LOC105369673
chr7	51072095	51072844	750	*	33200	999000	3' UTR	7	51016212	51316818	300607	2	23242	243974	ENSG00000106078	COBL	cordon-bleu WH2 repeat protein
chr7	124407987	124408330	344	*	33700	1010000	Intron (ENST00000652254.1/ENST00000652254.1, intron 2 of 3)	7	124337380	124349860	12481	2	101928211	-58127	NA	LOC101928211	uncharacterized LOC101928211
chr7	126774103	126774498	396	*	34200	1030000	Intron (ENST00000339582.7/2918, intron 6 of 10)	7	126495312	126537295	41984	1	101928357	278791	ENSG00000287568	LOC101928357	uncharacterized LOC101928357
chr20	14879532	14880273	742	*	34300	103000	Intron (ENST00000217246.8/140733, intron 5 of 16)	20	14884250	14929528	45279	2	100379174	49255	ENSG00000235914	MACROD2-AS1	MACROD2 antisense RNA 1
chr3	99965217	99965577	361	*	34600	1040000	Promoter (<=1kb)	3	99964314	99964398	85	2	100500859	-819	ENSG00000264897	MIR3921	microRNA 3921
chr1	237528667	237529295	629	*	3500	1050000	Intron (ENST00000366574.7/6262, intron 24 of 104)	1	237471119	237471191	73	1	100616141	57548	ENSG00000266262	MIR4428	microRNA 4428
chr12	92539297	92539865	569	*	35600	1060000	Distal Intergenic	12	92420094	92428148	8055	2	574016	-111149	ENSG00000205057	CLLU1-AS1	CLLU1 antisense RNA 1
chr11	122210197	122210701	505	*	35700	1070000	Intron (ENST00000660311.1/399959, intron 2 of 4)	11	122152229	122152308	80	2	406892	-57889	ENSG00000207994	MIR100	microRNA 100
chr7	131619659	131621346	1688	*	35700	1070000	Distal Intergenic	7	131500262	131558217	57956	2	5420	-61442	ENSG00000128567	PODXL	podocalyxin like
chr6	19556822	19557708	887	*	359	1070000	Intron (ENST00000653002.1/107986575, intron 7 of 8)	6	19290319	19321021	30703	2	105374961	-235801	NA	LOC105374961	uncharacterized LOC105374961
chr6	149763894	149764264	371	*	36400	1090000	Intron (ENST00000367384.7/5110, intron 1 of 7)	6	149724315	149749665	25351	2	348995	-14229	ENSG00000120253	NUP43	nucleoporin 43
chr1	162700074	162700599	526	*	36900	1100000	Intron (ENST00000446985.6/4921, intron 2 of 17)	1	162631373	162787405	156033	1	4921	68701	ENSG00000162733	DDR2	discoidin domain receptor tyrosine kinase 2
chr11	106156440	106156854	415	*	37600	1120000	Distal Intergenic	11	106112459	106132116	19658	2	105369473	-24324	ENSG00000254580	LINC02719	long intergenic non-protein coding RNA 2719
chr1	228165285	228166918	1634	*	38000	1130000	Promoter (<=1kb)	1	228165804	228182257	16454	1	200205	0	ENSG00000181873	IBA57	iron-sulfur cluster assembly factor IBA57
chr9	103245522	103245864	343	*	38200	1130000	Intron (ENST00000411575.5/101928496, intron 6 of 9)	9	103140523	103325034	184512	2	101928496	79170	ENSG00000225564	LINC01492	long intergenic non-protein coding RNA 1492
chr2	13572497	13573064	568	*	38300	113000	Intron (ENST00000434509.1/ENST00000434509.1, intron 1 of 1)	2	13723048	13758152	35105	1	105373438	-149984	NA	LOC105373438	uncharacterized LOC105373438
chr3	112074754	112075463	710	*	38500	1140000	3' UTR	3	112086335	112131004	44670	1	79669	-10872	ENSG00000114529	C3orf52	chromosome 3 open reading frame 52
chr7	139680340	139683118	2779	*	39000	1150000	Intron (ENST00000406875.8/28996, intron 2 of 14)	7	139777051	140020325	243275	1	6916	-93933	ENSG00000059377	TBXAS1	thromboxane A synthase 1
chr4	37441563	37442148	586	*	39900	118000	Intron (ENST00000309447.6/57495, intron 6 of 6)	4	37453925	37623495	169571	1	55286	-11777	ENSG00000154274	C4orf19	chromosome 4 open reading frame 19
chr3	45694343	45694795	453	*	40000	1180000	Intron (ENST00000464524.5/22908, intron 2 of 5)	3	45676369	45689200	12832	2	644714	-5143	NA	LIMD1-AS1	LIMD1 antisense RNA 1
chr1	7690294	7691073	780	*	40000	1180000	Intron (ENST00000303635.12/23261, intron 11 of 22)	1	7771296	7781432	10137	1	9341	-80223	ENSG00000049245	VAMP3	vesicle associated membrane protein 3
chr15	75042872	75044232	1361	*	41200	1210000	5' UTR	15	75023586	75117462	93877	1	60490	19286	ENSG00000138621	PPCDC	phosphopantothenoylcysteine decarboxylase
chr10	26487554	26487936	383	*	41400	1220000	Intron (ENST00000376236.9/54518, intron 2 of 14)	10	26438341	26567803	129463	1	54518	49213	ENSG00000077420	APBB1IP	amyloid beta precursor protein binding family B member 1 interacting protein
chr4	8029925	8030849	925	*	41500	1220000	Intron (ENST00000676532.1/84448, intron 11 of 20)	4	8005301	8005381	81	2	407052	-24544	ENSG00000207807	MIR95	microRNA 95
chr19	41415183	41415723	541	*	41600	1220000	Exon (ENST00000535632.5/593, exon 1 of 4)	19	41425359	41428730	3372	2	374907	13007	ENSG00000177191	B3GNT8	UDP-GlcNAc:betaGal beta-1,3-N-acetylglucosaminyltransferase 8
chr10	107088494	107088917	424	*	42500	1250000	Intron (ENST00000263054.11/114815, intron 1 of 25)	10	106573663	107164706	591044	2	114815	75789	ENSG00000108018	SORCS1	sortilin related VPS10 domain containing receptor 1
chr19	48134727	48135334	608	*	42600	125000	Intron (ENST00000263274.12/3978, intron 16 of 27)	19	48145908	48147413	1506	1	107985293	-10574	NA	LOC107985293	uncharacterized LOC107985293
chr2	64359838	64360615	778	*	42900	1260000	Distal Intergenic	2	64337103	64341709	4607	2	105374768	-18129	NA	LOC105374768	uncharacterized LOC105374768
chr2	220127786	220128229	444	*	43000	1260000	Intron (ENST00000432993.1/105373893, intron 1 of 3)	2	220105656	220450778	345123	1	105373893	22130	NA	LOC105373893	uncharacterized LOC105373893
chrX	12610069	12610616	548	*	43200	126000	Intron (ENST00000656302.1/9758, intron 5 of 18)	23	12791355	12824222	32868	1	5634	-180739	ENSG00000101911	PRPS2	phosphoribosyl pyrophosphate synthetase 2
chr17	82418361	82418859	499	*	43300	126000	Promoter (<=1kb)	17	82389210	82418637	29428	2	79701	0	ENSG00000181396	OGFOD3	2-oxoglutarate and iron dependent oxygenase domain containing 3
chr13	56462982	56463434	453	*	43900	1280000	Distal Intergenic	13	57140918	57143939	3022	1	122183	-677484	ENSG00000204919	PRR20A	proline rich 20A
chr1	40574751	40575804	1054	*	44100	1280000	Intron (ENST00000666986.1/ENST00000666986.1, intron 2 of 2)	1	40531573	40548167	16595	1	127396	43178	ENSG00000117010	ZNF684	zinc finger protein 684
chr20	25247700	25248669	970	*	44600	1300000	Promoter (<=1kb)	20	25248085	25298012	49928	1	5834	0	ENSG00000100994	PYGB	glycogen phosphorylase B
chr1	176517489	176518062	574	*	4470	1300000	Intron (ENST00000367661.7/60676, intron 1 of 4)	1	176463171	176845601	382431	1	60676	54318	ENSG00000116183	PAPPA2	pappalysin 2
chr20	57030793	57031689	897	*	45100	131000	Distal Intergenic	20	57116566	57119543	2978	2	105372685	87854	NA	LOC105372685	uncharacterized LOC105372685
chr20	24235829	24236276	448	*	45400	1320000	Distal Intergenic	20	24297585	24318086	20502	2	105372577	81810	NA	LOC105372577	uncharacterized LOC105372577
chr20	1455182	1456074	893	*	45500	1320000	3' UTR	20	1442162	1473842	31681	2	55968	17768	ENSG00000088833	NSFL1C	NSFL1 cofactor
chr13	97782207	97782525	319	*	46300	1340000	Distal Intergenic	13	97675011	97677963	2953	2	105370324	-104244	NA	LOC105370324	uncharacterized LOC105370324
chr12	130075101	130075529	429	*	46300	1340000	Distal Intergenic	12	130070325	130072685	2361	1	105370078	4776	NA	LINC02419	long intergenic non-protein coding RNA 2419
chr19	46786066	46786747	682	*	46700	1350000	Promoter (1-2kb)	19	46774883	46788594	13712	2	6510	1847	ENSG00000105281	SLC1A5	solute carrier family 1 member 5
chr22	30422973	30424590	1618	*	46800	1350000	Promoter (1-2kb)	22	30377820	30421771	43952	2	200312	-1202	ENSG00000099999	RNF215	ring finger protein 215
chr13	76512742	76513235	494	*	46900	1350000	Distal Intergenic	13	76664144	76693051	28908	1	105370266	-150909	NA	LOC105370266	uncharacterized LOC105370266
chr1	159222382	159222996	615	*	47300	1360000	Distal Intergenic	1	159194325	159207973	13649	2	100131825	-14409	NA	CADM3-AS1	CADM3 antisense RNA 1
chr15	60297080	60297647	568	*	48000	1380000	Distal Intergenic	15	60347134	60402883	55750	2	302	105236	ENSG00000182718	ANXA2	annexin A2
chr14	30333829	30334266	438	*	48200	1380000	Distal Intergenic	14	29576479	30191898	615420	2	5587	-141931	ENSG00000184304	PRKD1	protein kinase D1
chr17	9531055	9531407	353	*	48700	140000	Intron (ENST00000306357.9/9482, intron 4 of 7)	17	9250471	9576591	326121	2	9482	45184	ENSG00000170310	STX8	syntaxin 8
chr1	181541736	181542728	993	*	4960	1420000	Intron (ENST00000524607.6/777, intron 5 of 11)	1	181317690	181813262	495573	1	777	224046	ENSG00000198216	CACNA1E	calcium voltage-gated channel subunit alpha1 E
chr19	32104352	32104934	583	*	51700	1480000	Promoter (<=1kb)	19	32102088	32105916	3829	2	101927411	982	ENSG00000267204	LINC01782	long intergenic non-protein coding RNA 1782
chr11	7579387	7579977	591	*	52100	1490000	Intron (ENST00000684123.1/8495, intron 3 of 26)	11	7568866	7572046	3181	2	105376535	-7341	NA	LOC105376535	uncharacterized LOC105376535
chr4	172850659	172851964	1306	*	52600	1500000	Intron (ENST00000506823.6/442117, intron 7 of 12)	4	173168811	173323967	155157	1	51809	-316847	ENSG00000109586	GALNT7	polypeptide N-acetylgalactosaminyltransferase 7
chr15	49279593	49280216	624	*	52600	1500000	Intron (ENST00000559883.5/2585, intron 6 of 6)	15	49169070	49169153	84	2	100616332	-110440	ENSG00000264210	MIR4716	microRNA 4716
chr20	51417728	51418290	563	*	53000	1510000	Intron (ENST00000396009.7/4773, intron 9 of 9)	20	51452905	51452977	73	2	100422889	34687	ENSG00000266761	MIR3194	microRNA 3194
chr1	193929016	193929797	782	*	53200	1520000	Intron (ENST00000656143.1/ENST00000656143.1, intron 4 of 5)	1	193304745	193365953	61209	1	101929184	624271	ENSG00000232077	LINC01031	long intergenic non-protein coding RNA 1031
chr6	80553345	80553871	527	*	53700	1530000	Distal Intergenic	6	80106647	80466674	360028	1	594	446698	ENSG00000083123	BCKDHB	branched chain keto acid dehydrogenase E1 subunit beta
chr11	66006463	66007181	719	*	54200	1540000	Distal Intergenic	11	66002228	66004149	1922	1	8815	4235	ENSG00000175334	BANF1	BAF nuclear assembly factor 1
chr5	10513535	10514161	627	*	55500	1580000	Intron (ENST00000504650.2/389273, intron 1 of 2)	5	10504996	10522084	17089	2	389273	7923	ENSG00000249160	LINC02213	long intergenic non-protein coding RNA 2213
chr12	127245605	127245945	341	*	55700	1580000	Distal Intergenic	12	127274265	127284328	10064	2	105370065	38383	NA	LINC02376	long intergenic non-protein coding RNA 2376
chr7	47777921	47778699	779	*	55900	1580000	Intron (ENST00000648482.1/168507, intron 7 of 7)	7	47761476	47766772	5297	1	84847	16445	ENSG00000146666	LINC00525	long intergenic non-protein coding RNA 525
chr8	135189968	135190366	399	*	56400	1600000	Distal Intergenic	8	135234131	135299719	65589	1	286094	-43765	ENSG00000254083	LINC01591	long intergenic non-protein coding RNA 1591
chr2	177338255	177338685	431	*	57800	1630000	5' UTR	2	177313806	177313882	77	2	102465255	-24373	ENSG00000278418	MIR6512	microRNA 6512
chr2	18097045	18097503	459	*	58100	1640000	Intron (ENST00000465292.5/3790, intron 2 of 4)	2	17877847	18361616	483770	1	3790	219198	ENSG00000170745	KCNS3	potassium voltage-gated channel modifier subfamily S member 3
chr13	66657257	66657664	408	*	58900	1660000	Intron (ENST00000377865.7/5101, intron 3 of 4)	13	66825169	66915031	89863	1	100874064	-167505	ENSG00000228842	PCDH9-AS2	PCDH9 antisense RNA 2
chr14	73752628	73753124	497	*	59300	1670000	Intron (ENST00000423556.7/91748, intron 1 of 12)	14	73758747	73758819	73	1	100616158	-5623	ENSG00000264741	MIR4505	microRNA 4505
chr8	127891433	127892257	825	*	60400	1700000	Exon (ENST00000653406.1/ENST00000653406.1, exon 1 of 3)	8	127946559	127948723	2165	2	641384	56466	ENSG00000280055	LINC02912	long intergenic non-protein coding RNA 2912
chr5	149233767	149234376	610	*	60600	1710000	Intron (ENST00000326685.11/22885, intron 10 of 20)	5	149271859	149343637	71779	1	134265	-37483	ENSG00000157510	AFAP1L1	actin filament associated protein 1 like 1
chr2	229454984	229455432	449	*	61300	1720000	Intron (ENST00000341772.5/92737, intron 7 of 12)	2	228850526	229271287	420762	2	55022	-183697	ENSG00000153823	PID1	phosphotyrosine interaction domain containing 1
chr7	2313908	2314935	1028	*	63800	1790000	5' UTR	7	2354086	2380745	26660	1	8662	-39151	ENSG00000106263	EIF3B	eukaryotic translation initiation factor 3 subunit B
chr5	60701650	60702125	476	*	64300	181000	Promoter (1-2kb)	5	60596912	60700190	103279	2	55789	-1460	ENSG00000035499	DEPDC1B	DEP domain containing 1B
chr5	120539587	120539963	377	*	65400	1830000	Intron (ENST00000407149.7/51334, intron 1 of 1)	5	120464300	120790778	326479	1	51334	75287	ENSG00000184838	PRR16	proline rich 16
chr1	103516740	103517117	378	*	67500	1890000	Intron (ENST00000662345.1/101928436, intron 1 of 3)	1	103415980	103525511	109532	2	101928436	8394	ENSG00000224613	RNPC3-DT	RNPC3 divergent transcript
chr3	66588459	66588937	479	*	67900	1900000	Distal Intergenic	3	66378797	66501263	122467	2	26018	-87196	ENSG00000144749	LRIG1	leucine rich repeats and immunoglobulin like domains 1
chr1	236686317	236687163	847	*	67900	1900000	5' UTR	1	236664141	236764631	100491	1	88	22176	ENSG00000077522	ACTN2	actinin alpha 2
chr14	95741118	95741708	591	*	68500	1910000	Intron (ENST00000547644.6/107984703, intron 2 of 2)	14	95709947	95714196	4250	2	8115	-26922	ENSG00000100721	TCL1A	TCL1 family AKT coactivator A
chr4	66769529	66769867	339	*	68600	1910000	Distal Intergenic	4	66276824	66276928	105	1	100302177	492705	ENSG00000221563	MIR1269A	microRNA 1269a
chr1	116643226	116644053	828	*	68800	1920000	Intron (ENST00000369483.5/3321, intron 2 of 11)	1	116574399	116667755	93357	2	3321	23702	ENSG00000143061	IGSF3	immunoglobulin superfamily member 3
chr11	88579533	88580037	505	*	69800	1940000	Intron (ENST00000455756.6/2915, intron 7 of 8)	11	88504576	88524054	19479	1	100873989	74957	ENSG00000255082	GRM5-AS1	GRM5 antisense RNA 1
chr3	36295365	36295794	430	*	70100	1950000	Distal Intergenic	3	36380503	36548007	167505	1	6769	-84709	ENSG00000144681	STAC	SH3 and cysteine rich domain
chr4	7941048	7942054	1007	*	70300	1950000	Promoter (1-2kb)	4	7758714	7939926	181213	2	60312	-1122	ENSG00000196526	AFAP1	actin filament associated protein 1
chr5	157709493	157709820	328	*	7090	1970000	Distal Intergenic	5	157731420	157741449	10030	1	54974	-21600	ENSG00000113272	THG1L	tRNA-histidine guanylyltransferase 1 like
chr17	43570574	43571080	507	*	7100	197000	Intron (ENST00000650571.1/1659, intron 24 of 24)	17	43527844	43579620	51777	2	2118	8540	ENSG00000175832	ETV4	ETS variant transcription factor 4
chr5	141004154	141004617	464	*	71200	197000	Intron (ENST00000504120.4/56147, intron 3 of 3)	5	140966470	141012347	45878	1	56134	37684	ENSG00000243232	PCDHAC2	protocadherin alpha subfamily C, 2
chr16	82192615	82193167	553	*	7200	1990000	Exon (ENST00000516079.1/ENST00000516079.1, exon 1 of 1)	16	82147798	82170224	22427	2	10200	-22391	ENSG00000135698	MPHOSPH6	M-phase phosphoprotein 6
chr11	70244070	70245110	1041	*	72900	2020000	Distal Intergenic	11	70203296	70207390	4095	1	8772	40774	ENSG00000168040	FADD	Fas associated via death domain
chr5	114419809	114420512	704	*	73700	2040000	Intron (ENST00000512097.9/3781, intron 6 of 10)	5	114576041	114579970	3930	1	101927059	-155529	ENSG00000251542	LINC01957	long intergenic non-protein coding RNA 1957
chr1	27070289	27071147	859	*	74200	2050000	Distal Intergenic	1	27005020	27012850	7831	2	115572	-57439	ENSG00000158246	TENT5B	terminal nucleotidyltransferase 5B
chr17	17103977	17104637	661	*	74800	2060000	Intron (ENST00000651222.2/23164, intron 3 of 23)	17	17042457	17217679	175223	1	23164	61520	ENSG00000133030	MPRIP	myosin phosphatase Rho interacting protein
chr14	66398302	66398716	415	*	74800	2060000	Intron (ENST00000556361.1/ENST00000556361.1, intron 1 of 3)	14	66411704	66498677	86974	1	440184	-12988	ENSG00000196553	CCDC196	coiled-coil domain containing 196
chr2	128280243	128281415	1173	*	75100	2070000	Intron (ENST00000469019.1/9394, intron 1 of 2)	2	128236716	128318868	82153	2	9394	37453	ENSG00000136720	HS6ST1	heparan sulfate 6-O-sulfotransferase 1
chr1	160056712	160057095	384	*	75300	2070000	Intron (ENST00000639408.1/3766, intron 1 of 3)	1	159998651	160070160	71510	2	3766	13065	ENSG00000177807	KCNJ10	potassium inwardly rectifying channel subfamily J member 10
chr14	71063420	71063757	338	*	76200	2090000	Intron (ENST00000304743.7/22990, intron 26 of 35)	14	70945640	70959029	13390	2	105370557	-104391	NA	LOC105370557	uncharacterized LOC105370557
chr4	38163735	38164245	511	*	76700	2100000	Distal Intergenic	4	38286994	38287491	498	1	105374409	-122749	NA	LOC105374409	uncharacterized LOC105374409
chr2	120670356	120671214	859	*	77000	2110000	Distal Intergenic	2	120735623	120992653	257031	1	2736	-64409	ENSG00000074047	GLI2	GLI family zinc finger 2
chrX	69313493	69313886	394	*	77100	2110000	Distal Intergenic	23	69179557	69209924	30368	1	100996279	133936	ENSG00000215162	LINC00269	long intergenic non-protein coding RNA 269
chr20	6005816	6006381	566	*	77300	2120000	Promoter (<=1kb)	20	5990943	6005821	14879	2	101929225	0	ENSG00000278719	MCM8-AS1	MCM8 antisense RNA 1
chr22	17158658	17160088	1431	*	77800	2130000	Promoter (<=1kb)	22	17159351	17165447	6097	1	100130717	0	ENSG00000185837	HDHD5-AS1	HDHD5 antisense RNA 1
chr8	98866195	98866685	491	*	78300	2140000	Intron (ENST00000523601.5/6788, intron 3 of 12)	8	98371228	98942827	571600	2	6788	76142	ENSG00000104375	STK3	serine/threonine kinase 3
chr17	63446568	63448142	1575	*	79000	2150000	Promoter (<=1kb)	17	63432304	63446354	14051	2	1534	-214	ENSG00000008283	CYB561	cytochrome b561
chr13	51812010	51812551	542	*	79600	217000	Intron (ENST00000456688.2/107984561, intron 1 of 1)	13	51804297	51813832	9536	1	107984561	7713	NA	LOC107984561	uncharacterized LOC107984561
chr19	3932975	3933558	584	*	8000	2180000	Promoter (<=1kb)	19	3933069	3942416	9348	1	27231	0	ENSG00000077009	NMRK2	nicotinamide riboside kinase 2
chr2	187986589	187987161	573	*	803	2180000	Intron (ENST00000434418.2/104355152, intron 3 of 3)	2	188291669	188595931	304263	1	51454	-304508	ENSG00000144366	GULP1	GULP PTB domain containing engulfment adaptor 1
chr12	40853356	40853810	455	*	81400	2210000	Intron (ENST00000551295.7/1272, intron 1 of 23)	12	40692439	41072415	379977	1	1272	160917	ENSG00000018236	CNTN1	contactin 1
chr2	38542932	38543447	516	*	81400	2210000	Distal Intergenic	2	38406527	38515934	109408	2	101929596	-26998	ENSG00000231367	LINC02613	long intergenic non-protein coding RNA 2613
chr13	41496624	41497397	774	*	81700	2220000	Intron (ENST00000674216.1/ENST00000674216.1, intron 3 of 3)	13	41517168	41590462	73295	1	105370174	-19771	ENSG00000288598	LOC105370174	uncharacterized LOC105370174
chr1	173507302	173507911	610	*	83000	2250000	Intron (ENST00000367714.4/284525, intron 24 of 27)	1	173183731	173489407	305677	2	7292	-17895	ENSG00000117586	TNFSF4	TNF superfamily member 4
chr12	84920371	84920765	395	*	83500	2260000	Distal Intergenic	12	84859491	84913629	54139	2	55117	-6742	ENSG00000072041	SLC6A15	solute carrier family 6 member 15
chr17	34098739	34099222	484	*	83700	2260000	Intron (ENST00000359872.6/40, intron 1 of 9)	17	33955024	34071562	116539	2	107987247	-27177	NA	LOC107987247	uncharacterized LOC107987247
chr9	32256183	32256753	571	*	85500	2310000	Distal Intergenic	9	32384603	32454769	70167	1	48	-127850	ENSG00000122729	ACO1	aconitase 1
chr11	43035041	43035726	686	*	85700	2310000	Distal Intergenic	11	43120762	43269426	148665	2	399881	233700	ENSG00000251557	HNRNPKP3	heterogeneous nuclear ribonucleoprotein K pseudogene 3
chr4	31089980	31090355	376	*	8580	231000	Intron (ENST00000621961.2/5099, intron 3 of 3)	4	31171013	31211678	40666	1	102723778	-80658	NA	LINC02497	long intergenic non-protein coding RNA 2497
chr20	5821688	5822191	504	*	86000	2320000	Intron (ENST00000303142.11/149840, intron 2 of 2)	20	5750393	5864395	114003	1	149840	71295	ENSG00000171984	SHLD1	shieldin complex subunit 1
chr12	112392387	112392775	389	*	86600	233000	Distal Intergenic	12	112160188	112382439	222252	2	283450	-9948	ENSG00000173064	HECTD4	HECT domain E3 ubiquitin protein ligase 4
chr20	36882003	36882913	911	*	86600	233000	Intron (ENST00000602922.5/140711, intron 4 of 5)	20	36876121	36894235	18115	1	140711	5882	ENSG00000101342	TLDC2	TBC/LysM-associated domain containing 2
chr14	76687501	76687988	488	*	86600	233000	Intron (ENST00000554926.1/ENST00000554926.1, intron 1 of 3)	14	76710658	76761388	50731	2	105370577	73400	NA	LOC105370577	uncharacterized LOC105370577
chr7	107014796	107015085	290	*	8760	235000	Distal Intergenic	7	107044705	107161811	117107	1	5577	-29620	ENSG00000005249	PRKAR2B	protein kinase cAMP-dependent type II regulatory subunit beta
chr7	138752436	138753438	1003	*	88000	2360000	Exon (ENST00000310018.7/50617, exon 11 of 22)	7	138797952	138838101	40150	1	155006	-44514	ENSG00000214128	TMEM213	transmembrane protein 213
chr7	140497425	140497793	369	*	89200	2390000	Distal Intergenic	7	140453033	140479536	26504	2	23608	-17889	ENSG00000133606	MKRN1	makorin ring finger protein 1
chr16	58413323	58413821	499	*	90900	2430000	Distal Intergenic	16	58421326	58462470	41145	1	105371295	-7505	NA	LINC02137	long intergenic non-protein coding RNA 2137
chr2	210007860	210008367	508	*	91000	2430000	Intron (ENST00000354506.10/6120, intron 1 of 4)	2	210002565	210022260	19696	1	6120	5295	ENSG00000197713	RPE	ribulose-5-phosphate-3-epimerase
chr3	161115136	161115490	355	*	91900	2450000	Intron (ENST00000468606.5/51068, intron 1 of 5)	3	161083883	161105411	21529	2	8706	-9725	ENSG00000169255	B3GALNT1	beta-1,3-N-acetylgalactosaminyltransferase 1 (globoside blood group)
chr2	110869295	110870114	820	*	9210	2460000	Intron (ENST00000676595.1/55289, intron 10 of 18)	2	110732539	111120610	388072	1	55289	136756	ENSG00000153093	ACOXL	acyl-CoA oxidase like
chr11	78339355	78340026	672	*	92500	2470000	Intron (ENST00000534168.1/ENST00000534168.1, intron 1 of 1)	11	78314796	78319236	4441	1	105369402	24559	NA	LOC105369402	uncharacterized LOC105369402
chr12	52346583	52347088	506	*	93600	2490000	Intron (ENST00000620027.6/ENST00000620027.6, intron 3 of 8)	12	52360006	52367481	7476	2	3891	20393	ENSG00000135443	KRT85	keratin 85
chr6	152529567	152530046	480	*	95900	2550000	Intron (ENST00000423061.6/23345, intron 3 of 145)	6	152121687	152637801	516115	2	23345	107755	ENSG00000131018	SYNE1	spectrin repeat containing nuclear envelope protein 1
chr3	38649824	38650559	736	*	9620	2560000	Promoter (<=1kb)	3	38548057	38649687	101631	2	6331	-137	ENSG00000183873	SCN5A	sodium voltage-gated channel alpha subunit 5
chr2	153416209	153416480	272	*	96500	2560000	Distal Intergenic	2	153477338	153478762	1425	2	56475	62282	ENSG00000177519	RPRM	reprimo, TP53 dependent G2 arrest mediator homolog
chr1	160375417	160376741	1325	*	96800	2570000	Distal Intergenic	1	160367071	160372846	5776	1	4807	8346	ENSG00000171786	NHLH1	nescient helix-loop-helix 1
chr10	91571453	91572231	779	*	97000	2570000	Intron (ENST00000688440.1/100188947, intron 1 of 3)	10	91306958	91575243	268286	2	100188947	3012	NA	HECTD2-AS1	HECTD2 antisense RNA 1
chr1	27681975	27682763	789	*	97300	2570000	Intron (ENST00000626608.2/ENST00000626608.2, intron 2 of 2)	1	27666064	27672212	6149	2	2537	-9763	ENSG00000126709	IFI6	interferon alpha inducible protein 6
chr7	48114021	48115281	1261	*	97400	2570000	Distal Intergenic	7	48088628	48108736	20109	1	7378	25393	ENSG00000183696	UPP1	uridine phosphorylase 1
chr3	108488694	108489061	368	*	97600	2580000	Intron (ENST00000693548.1/22989, intron 9 of 40)	3	108380368	108529322	148955	2	22989	40261	ENSG00000144821	MYH15	myosin heavy chain 15
chr10	33365913	33366214	302	*	97600	2580000	Distal Intergenic	10	33177492	33336262	158771	2	8829	-29651	ENSG00000099250	NRP1	neuropilin 1
chr6	38776546	38776981	436	*	99800	2630000	Intron (ENST00000327475.11/1769, intron 13 of 92)	6	38715311	39030792	315482	1	1769	61235	ENSG00000124721	DNAH8	dynein axonemal heavy chain 8
chr17	75261668	75262686	1019	*	100000	2640000	Promoter (<=1kb)	17	75236599	75262363	25765	2	23163	0	ENSG00000125447	GGA3	golgi associated, gamma adaptin ear containing, ARF binding protein 3
chr8	93067061	93067474	414	*	103000	2700000	Distal Intergenic	8	93029751	93029839	89	1	102467005	37310	ENSG00000277063	MIR8084	microRNA 8084
chr6	13030722	13031068	347	*	103000	2700000	Intron (ENST00000693693.1/221692, intron 4 of 9)	6	13273087	13295586	22500	2	100130357	264518	ENSG00000215022	LOC100130357	uncharacterized LOC100130357
chr12	14048921	14049642	722	*	104000	2740000	Distal Intergenic	12	13437942	13982002	544061	2	2904	-66919	ENSG00000273079	GRIN2B	glutamate ionotropic receptor NMDA type subunit 2B
chr15	64144642	64145477	836	*	104000	2740000	Intron (ENST00000558040.5/6642, intron 3 of 3)	15	64151715	64157481	5767	1	79856	-6238	ENSG00000157734	SNX22	sorting nexin 22
chr8	142622125	142623142	1018	*	105000	2740000	Exon (ENST00000685588.1/101928087, exon 2 of 7)	8	142616293	142640648	24356	1	101928087	5832	ENSG00000277332	LOC101928087	uncharacterized LOC101928087
chr3	157282224	157283057	834	*	105000	2740000	Exon (ENST00000654819.1/101928236, exon 3 of 3)	3	157234580	157235149	570	2	105374179	-47075	NA	LOC105374179	uncharacterized LOC105374179
chr7	116218170	116218739	570	*	105000	2750000	Intron (ENST00000461440.5/26136, intron 1 of 2)	7	116210506	116258783	48278	1	26136	7664	ENSG00000135269	TES	testin LIM domain protein
chr2	136214460	136215058	599	*	106000	2780000	Distal Intergenic	2	136114349	136119177	4829	2	7852	-95283	ENSG00000121966	CXCR4	C-X-C motif chemokine receptor 4
chr18	68555947	68556464	518	*	107000	2790000	Distal Intergenic	18	68673688	68715108	41421	2	54495	158644	ENSG00000166479	TMX3	thioredoxin related transmembrane protein 3
chr2	122643831	122644166	336	*	10700	2790000	Intron (ENST00000657880.1/105373595, intron 4 of 8)	2	122503366	122505118	1753	2	105373593	-138713	NA	LOC105373593	uncharacterized LOC105373593
chr12	6333527	6334119	593	*	107000	2790000	3' UTR	12	6328757	6342114	13358	2	7132	7995	ENSG00000067182	TNFRSF1A	TNF receptor superfamily member 1A
chr8	74174028	74174520	493	*	108000	2800000	Intron (ENST00000668834.1/105375903, intron 2 of 2)	8	74093545	74208536	114992	1	105375903	80483	ENSG00000253983	LOC105375903	uncharacterized LOC105375903
chr16	77308227	77308676	450	*	108000	2810000	Intron (ENST00000282849.10/170692, intron 16 of 22)	16	77199408	77213215	13808	1	100130958	108819	ENSG00000205078	SYCE1L	synaptonemal complex central element protein 1 like
chr1	153545057	153546036	980	*	109000	2820000	5' UTR	1	153547329	153549258	1930	2	6274	3222	ENSG00000188015	S100A3	S100 calcium binding protein A3
chr1	109822334	109822785	452	*	110000	286000	Distal Intergenic	1	109828355	109871436	43082	1	107985167	-5570	NA	LINC01768	long intergenic non-protein coding RNA 1768
chr20	13235027	13236039	1013	*	111000	2880000	Intron (ENST00000262487.5/140862, intron 1 of 5)	20	13237801	13239674	1874	2	100505536	3635	NA	ISM1-AS1	ISM1 antisense RNA 1
chr11	67507878	67508858	981	*	112000	2900000	Promoter (<=1kb)	11	67506497	67508649	2153	2	10263	0	ENSG00000167797	CDK2AP2	cyclin dependent kinase 2 associated protein 2
chr7	38673885	38674278	394	*	112000	2900000	Distal Intergenic	7	38685346	38687037	1692	2	340286	12759	ENSG00000164556	FAM183BP	acyloxyacyl hydrolase (neutrophil)
chr8	92995769	92996149	381	*	112000	2900000	Intron (ENST00000520686.5/286144, intron 1 of 4)	8	92883532	93017673	134142	2	286144	21524	ENSG00000205133	TRIQK	triple QxxK/R motif containing
chr8	100647750	100648182	433	*	113000	291000	Intron (ENST00000311812.7/169166, intron 2 of 13)	8	100572889	100663415	90527	2	169166	15233	ENSG00000174226	SNX31	sorting nexin 31
chr7	16025098	16025456	359	*	113000	291000	Distal Intergenic	7	16210484	16270604	60121	1	100506025	-185028	ENSG00000229688	CRPPA-AS1	CRPPA antisense RNA 1
chr7	135529423	135529779	357	*	114000	2940000	Distal Intergenic	7	135361795	135510127	148333	2	4850	-19296	ENSG00000080802	CNOT4	CCR4-NOT transcription complex subunit 4
chr7	124022451	124023078	628	*	114000	2940000	Intron (ENST00000472838.1/105375483, intron 4 of 4)	7	124032126	124395118	362993	1	102724577	-9048	NA	LOC102724577	uncharacterized LOC102724577
chr15	48968207	48968916	710	*	114000	2940000	Distal Intergenic	15	48823741	48963919	140179	2	399694	-4288	ENSG00000185634	SHC4	SHC adaptor protein 4
chr17	50348788	50349486	699	*	114000	2940000	Promoter (2-3kb)	17	50346126	50363138	17013	1	64132	2662	ENSG00000015532	XYLT2	xylosyltransferase 2
chr8	25049821	25050247	427	*	115000	2950000	Distal Intergenic	8	24992002	25009777	17776	1	105379330	57819	NA	LOC105379330	uncharacterized LOC105379330
chr2	121076099	121076756	658	*	116000	298000	Distal Intergenic	2	121216587	121285202	68616	2	29842	208446	ENSG00000115112	TFCP2L1	transcription factor CP2 like 1
chr2	124113051	124113407	357	*	117000	3010000	Intron (ENST00000423939.2/129684, intron 1 of 1)	2	124025287	124921219	895933	1	129684	87764	ENSG00000155052	CNTNAP5	contactin associated protein family member 5
chr7	30171843	30173654	1812	*	119000	3040000	Distal Intergenic	7	30176387	30179014	2628	2	105375217	5360	NA	LOC105375217	uncharacterized LOC105375217
chr5	137688338	137688777	440	*	119000	3050000	Intron (ENST00000506491.5/26249, intron 3 of 12)	5	137647572	137647649	78	2	100126343	-40689	ENSG00000216009	MIR874	microRNA 874
chr12	116813453	116813974	522	*	120000	308000	Intron (ENST00000392549.7/84900, intron 7 of 11)	12	116856144	116881441	25298	2	8739	67467	ENSG00000135116	HRK	harakiri, BCL2 interacting protein
chr12	101857087	101857521	435	*	122000	3130000	Distal Intergenic	12	101877580	102012130	134551	1	55332	-20059	ENSG00000136048	DRAM1	DNA damage regulated autophagy modulator 1
chr12	88299651	88300169	519	*	123000	3150000	Distal Intergenic	12	88142296	88199887	57592	1	160418	157355	ENSG00000139324	TMTC3	transmembrane O-mannosyltransferase targeting cadherins 3
chr16	11078253	11079209	957	*	125000	3180000	Intron (ENST00000703130.1/23274, intron 18 of 22)	16	11196177	11224969	28793	1	107984859	-116968	NA	LOC107984859	uncharacterized LOC107984859
chr3	14619967	14620731	765	*	125000	3190000	Intron (ENST00000635800.1/105376960, intron 1 of 2)	3	14602035	14641443	39409	1	105376960	17932	NA	LOC105376960	uncharacterized LOC105376960
chr20	43583999	43585208	1210	*	125000	3190000	3' UTR	20	43590937	43647299	56363	1	51098	-5729	ENSG00000101052	IFT52	intraflagellar transport 52
chr1	156660144	156662961	2818	*	1280	3260000	Promoter (<=1kb)	1	156646507	156661424	14918	2	105371453	0	NA	BCAN-AS1	BCAN antisense RNA 1
chr16	74724750	74725472	723	*	12800	3260000	Intron (ENST00000219368.8/79152, intron 4 of 6)	16	74671855	74700960	29106	2	197259	-23790	ENSG00000168404	MLKL	mixed lineage kinase domain like pseudokinase
chr13	64062372	64063111	740	*	130000	3300000	Intron (ENST00000650541.1/144766, intron 1 of 6)	13	63851197	64076044	224848	2	144766	12933	ENSG00000227674	LINC00355	long intergenic non-protein coding RNA 355
chr7	116671659	116673066	1408	*	133000	3380000	Promoter (<=1kb)	7	116672196	116798377	126182	1	4233	0	ENSG00000105976	MET	MET proto-oncogene, receptor tyrosine kinase
chr7	106358282	106358748	467	*	134000	3400000	Distal Intergenic	7	106248298	106285966	37669	2	10135	-72316	ENSG00000105835	NAMPT	nicotinamide phosphoribosyltransferase
chr17	79526086	79527225	1140	*	135000	3410000	Intron (ENST00000693108.1/146713, intron 1 of 14)	17	79089345	79611051	521707	2	146713	83826	ENSG00000167281	RBFOX3	RNA binding fox-1 homolog 3
chr17	17027836	17029118	1283	*	137000	3480000	Exon (ENST00000659709.1/ENST00000659709.1, exon 1 of 3)	17	17042457	17217679	175223	1	23164	-13339	ENSG00000133030	MPRIP	myosin phosphatase Rho interacting protein
chr6	157999179	157999688	510	*	138000	3480000	Promoter (1-2kb)	6	158001107	158002383	1277	1	100874300	-1419	ENSG00000233496	SYNJ2-IT1	SYNJ2 intronic transcript 1
chr1	181073593	181074182	590	*	13900	3510000	Distal Intergenic	1	181088700	181092900	4201	1	51278	-14518	ENSG00000162783	IER5	immediate early response 5
chr1	109808035	109808583	549	*	140000	3520000	Distal Intergenic	1	109828355	109871436	43082	1	107985167	-19772	NA	LINC01768	long intergenic non-protein coding RNA 1768
chr12	73863679	73864099	421	*	140000	3530000	Intron (ENST00000663261.1/100507377, intron 9 of 11)	12	73758657	73846188	87532	1	105369840	105022	NA	LINC02445	long intergenic non-protein coding RNA 2445
chr1	184821015	184821451	437	*	142000	3580000	Exon (ENST00000516413.1/ENST00000516413.1, exon 1 of 1)	1	184690237	184754907	64671	2	80267	-66108	ENSG00000116406	EDEM3	ER degradation enhancing alpha-mannosidase like protein 3
chrX	57169102	57169545	444	*	144000	362000	Distal Intergenic	23	57135650	57137523	1874	2	54466	-31579	ENSG00000147059	SPIN2A	spindlin family member 2A
chr20	19122647	19123197	551	*	144000	362000	Distal Intergenic	20	19000709	19056796	56088	2	107985442	-65851	NA	LOC107985442	uncharacterized LOC107985442
chr7	66072446	66073115	670	*	146000	3660000	Promoter (2-3kb)	7	66075800	66152277	76478	1	435	-2685	ENSG00000126522	ASL	argininosuccinate lyase
chr6	45576723	45578167	1445	*	147000	3680000	Promoter (<=1kb)	6	45573346	45576770	3425	2	105375077	0	NA	RUNX2-AS1	RUNX2 antisense RNA 1
chr3	142272607	142273207	601	*	148000	3720000	Distal Intergenic	3	142157527	142225592	68066	2	256356	-47015	ENSG00000175066	GK5	glycerol kinase 5
chr16	55539738	55540740	1003	*	149000	3740000	Exon (ENST00000576365.1/ENST00000576365.1, exon 1 of 1)	16	55566684	55567687	1004	1	84290	-25944	ENSG00000256812	CAPNS2	calpain small subunit 2
chr1	25568625	25569405	781	*	151000	3780000	3' UTR	1	25543606	25590356	46751	1	26119	25019	ENSG00000157978	LDLRAP1	low density lipoprotein receptor adaptor protein 1
chr3	195896138	195897756	1619	*	151000	3780000	5' UTR	3	195908076	195911257	3182	1	100128262	-10320	NA	TNK2-AS1	TNK2 antisense RNA 1
chr15	74407116	74407785	670	*	151000	3780000	Distal Intergenic	15	74541206	74598131	56926	1	10620	-133421	ENSG00000179361	ARID3B	AT-rich interaction domain 3B
chr5	54663844	54664299	456	*	153000	3820000	Promoter (<=1kb)	5	54663327	54737057	73731	1	105378969	517	NA	LOC105378969	uncharacterized LOC105378969
chr17	45293074	45294358	1285	*	15400	3840000	Intron (ENST00000344686.8/9020, intron 1 of 15)	17	45263119	45317029	53911	2	9020	22671	ENSG00000006062	MAP3K14	mitogen-activated protein kinase kinase kinase 14
chr4	41833125	41833516	392	*	158000	3950000	Distal Intergenic	4	41872741	41882955	10215	2	101927074	49439	ENSG00000245870	LINC00682	long intergenic non-protein coding RNA 682
chr1	99590923	99591312	390	*	160000	3990000	Intron (ENST00000635551.1/101928270, intron 2 of 4)	1	99472332	99600995	128664	2	101928270	9683	ENSG00000224445	LINC01708	long intergenic non-protein coding RNA 1708
chr13	44873504	44874108	605	*	161000	4010000	Distal Intergenic	13	44799503	44809630	10128	2	144817	-63874	ENSG00000235097	LINC00330	long intergenic non-protein coding RNA 330
chr17	42567004	42568202	1199	*	165000	4090000	Promoter (<=1kb)	17	42567072	42573239	6168	1	6945	0	ENSG00000108788	MLX	MAX dimerization protein MLX
chr17	82097343	82098975	1633	*	165000	4090000	Promoter (<=1kb)	17	82078338	82098294	19957	2	2194	0	ENSG00000169710	FASN	fatty acid synthase
chr6	17600189	17601348	1160	*	165000	4100000	Promoter (<=1kb)	6	17586899	17600191	13293	2	102724591	0	NA	LOC102724591	uncharacterized LOC102724591
chr11	85776691	85777428	738	*	165000	4100000	Intron (ENST00000389960.8/54843, intron 1 of 18)	11	85694224	85811159	116936	2	54843	33731	ENSG00000137501	SYTL2	synaptotagmin like 2
chr8	71266020	71266461	442	*	16700	4150000	Intron (ENST00000388742.8/2138, intron 10 of 16)	8	71549989	71568767	18779	2	105375892	302306	NA	LOC105375892	uncharacterized LOC105375892
chr5	103523469	103523803	335	*	168000	4160000	Intron (ENST00000412514.2/ENST00000412514.2, intron 1 of 9)	5	103528434	103541985	13552	2	102467212	18182	ENSG00000248757	LINC02115	long intergenic non-protein coding RNA 2115
chr4	183504135	183505380	1246	*	168000	4160000	Promoter (<=1kb)	4	183505058	183512429	7372	1	3622	0	ENSG00000168556	ING2	inhibitor of growth family member 2
chr12	52061620	52062915	1296	*	16800	4160000	Promoter (2-3kb)	12	52058750	52059503	754	2	115409980	-2117	ENSG00000259884	NR4A1AS	NR4A1 antisense RNA
chr5	128082878	128083899	1022	*	169000	4170000	Promoter (<=1kb)	5	127939152	128083172	144021	2	644873	0	ENSG00000245937	SLC12A2-DT	SLC12A2 divergent transcript
chr4	112083316	112083744	429	*	170000	4190000	Intron (ENST00000679735.1/ENST00000679735.1, intron 1 of 3)	4	112145454	112195256	49803	1	132720	-61710	ENSG00000174749	FAM241A	family with sequence similarity 241 member A
chr5	118399159	118399616	458	*	171000	4220000	Intron (ENST00000660173.1/101927280, intron 5 of 6)	5	118282575	118284782	2208	1	100505811	116584	ENSG00000250427	LINC02148	long intergenic non-protein coding RNA 2148
chr13	114237609	114238233	625	*	171000	4220000	Promoter (2-3kb)	13	114234887	114272723	37837	1	8881	2722	ENSG00000130177	CDC16	cell division cycle 16
chr7	81886325	81886855	531	*	172000	4230000	Distal Intergenic	7	81699010	81770438	71429	2	3082	-115887	ENSG00000019991	HGF	hepatocyte growth factor
chr2	14905436	14906151	716	*	175000	4300000	Intron (ENST00000654007.1/ENST00000654007.1, intron 2 of 3)	2	14632700	14650814	18115	1	151354	272736	ENSG00000162981	LRATD1	LRAT domain containing 1
chr7	44486823	44487193	371	*	175000	4300000	Intron (ENST00000355451.8/23386, intron 1 of 5)	7	44379119	44490658	111540	2	23386	3465	ENSG00000015676	NUDCD3	NudC domain containing 3
chr6	114288583	114289167	585	*	175000	4300000	Intron (ENST00000519104.5/101927768, intron 9 of 9)	6	114281812	114471705	189894	1	107986638	6771	NA	LOC107986638	uncharacterized LOC107986638
chr7	117941012	117941654	643	*	175000	4300000	Distal Intergenic	7	117710651	117874139	163489	2	83992	-66873	ENSG00000077063	CTTNBP2	cortactin binding protein 2
chr15	101251710	101252592	883	*	176000	4300000	Promoter (<=1kb)	15	101175727	101252048	76322	2	22856	0	ENSG00000131873	CHSY1	chondroitin sulfate synthase 1
chr2	137986955	137987643	689	*	17600	4310000	Intron (ENST00000410115.5/3176, intron 3 of 6)	2	137964020	138016364	52345	1	3176	22935	ENSG00000150540	HNMT	histamine N-methyltransferase
chr3	4421130	4421701	572	*	177000	432000	Intron (ENST00000448413.5/285362, intron 3 of 12)	3	3781352	4467273	685922	2	285362	45572	ENSG00000144455	SUMF1	sulfatase modifying factor 1
chr1	241181575	241182383	809	*	177000	4320000	Intron (ENST00000690539.1/6000, intron 2 of 16)	1	241132272	241132346	75	1	100422856	49303	ENSG00000265831	MIR3123	microRNA 3123
chr1	155084880	155086625	1746	*	180000	44000	3' UTR	1	155063748	155087538	23791	1	1944	21132	ENSG00000143590	EFNA3	ephrin A3
chr3	149554722	149555249	528	*	181000	4430000	Intron (ENST00000360632.8/25937, intron 3 of 6)	3	149474697	149503394	28698	1	7104	80025	ENSG00000169903	TM4SF4	transmembrane 4 L six family member 4
chr2	72794120	72794795	676	*	185000	4520000	Intron (ENST00000272427.11/23233, intron 1 of 21)	2	72175984	72826041	650058	2	23233	31246	ENSG00000144036	EXOC6B	exocyst complex component 6B
chr8	97244910	97245626	717	*	186000	4540000	Distal Intergenic	8	97273488	97277928	4441	2	85453	32302	ENSG00000180543	TSPYL5	TSPY like 5
chr13	48569575	48569987	413	*	190000	4620000	Intron (ENST00000643064.1/5925, intron 1 of 1)	13	48570639	48573317	2679	2	107080621	3330	NA	LINC01077	long intergenic non-protein coding RNA 1077
chr1	156308166	156308507	342	*	191000	4630000	Distal Intergenic	1	156298624	156299307	684	2	391104	-8859	ENSG00000189030	VHLL	VHL like
chr1	2204377	2205541	1165	*	191000	4630000	Intron (ENST00000469733.5/199990, intron 3 of 7)	1	2184461	2212720	28260	2	199990	7179	ENSG00000162585	FAAP20	FA core complex associated protein 20
chr1	54709724	54710394	671	*	192000	4660000	3' UTR	1	54715861	54742657	26797	1	7268	-5467	ENSG00000243725	TTC4	tetratricopeptide repeat domain 4
chr11	130725902	130726681	780	*	195000	4730000	Distal Intergenic	11	130672956	130717352	44397	1	283171	52946	ENSG00000175728	LINC02873	long intergenic non-protein coding RNA 2873
chr7	18128750	18129327	578	*	195000	473000	Promoter (1-2kb)	7	18127220	18127309	90	2	100302140	-1441	ENSG00000221393	MIR1302-6	microRNA 1302-6
chr1	94067352	94067737	386	*	198000	478000	Intron (ENST00000370225.4/24, intron 11 of 49)	1	93992834	94121148	128315	2	24	53411	ENSG00000198691	ABCA4	ATP binding cassette subfamily A member 4
chr3	135688080	135688514	435	*	200000	4840000	Distal Intergenic	3	135207408	135439888	232481	2	105374122	-248192	NA	LOC105374122	uncharacterized LOC105374122
chr4	105061321	105061682	362	*	200000	4840000	Exon (ENST00000671069.1/ENST00000671069.1, exon 5 of 7)	4	105145875	105279816	133942	1	54790	-84193	ENSG00000168769	TET2	tet methylcytosine dioxygenase 2
chr1	178126722	178127331	610	*	201000	4860000	Intron (ENST00000367649.8/9462, intron 1 of 17)	1	178094104	178484147	390044	1	9462	32618	ENSG00000075391	RASAL2	RAS protein activator like 2
chr20	4614050	4614587	538	*	203000	4890000	Distal Intergenic	20	4686350	4701590	15241	1	5621	-71763	ENSG00000171867	PRNP	prion protein
chr2	239040369	239040973	605	*	205000	4940000	Distal Intergenic	2	239068817	239068914	98	2	100616397	27941	ENSG00000266109	MIR4440	microRNA 4440
chr7	123599860	123600263	404	*	207000	4990000	Intron (ENST00000451558.5/142685, intron 1 of 13)	7	123536997	123624582	87586	2	4698	24319	ENSG00000128609	NDUFA5	NADH:ubiquinone oxidoreductase subunit A5
chr1	18926449	18927147	699	*	207000	4990000	Intron (ENST00000455833.7/126917, intron 1 of 8)	1	18871430	18902724	31295	2	8659	-23725	ENSG00000159423	ALDH4A1	aldehyde dehydrogenase 4 family member A1
chr3	128708913	128709537	625	*	208000	49900	Intron (ENST00000676214.1/7879, intron 1 of 5)	3	128693669	128825942	132274	1	7879	15244	ENSG00000075785	RAB7A	RAB7A, member RAS oncogene family
chr19	588176	589062	887	*	209000	5030000	Promoter (<=1kb)	19	589881	617159	27279	1	610	-819	ENSG00000099822	HCN2	hyperpolarization activated cyclic nucleotide gated potassium and sodium channel 2
chr5	5318315	5319394	1080	*	21000	5030000	3' UTR	5	5420664	5490220	69557	1	23379	-101270	ENSG00000164151	ICE1	interactor of little elongation complex ELL subunit 1
chr2	170316354	170316852	499	*	211000	5060000	Intron (ENST00000409940.6/140469, intron 7 of 29)	2	170332085	170408564	76480	2	101929753	91712	ENSG00000231898	MYO3B-AS1	MYO3B antisense RNA 1
chr17	75876867	75878270	1404	*	211000	5060000	Promoter (<=1kb)	17	75874164	75878581	4418	2	91107	311	ENSG00000132481	TRIM47	tripartite motif containing 47
chr8	58630025	58630970	946	*	212000	5070000	Intron (ENST00000038176.8/8439, intron 6 of 30)	8	58583508	58659853	76346	2	8439	28883	ENSG00000035681	NSMAF	neutral sphingomyelinase activation associated factor
chr7	14233167	14233522	356	*	213000	5090000	Intron (ENST00000399322.7/1607, intron 22 of 24)	7	13891229	13991425	100197	2	2115	-241742	ENSG00000006468	ETV1	ETS variant transcription factor 1
chr22	46798170	46798937	768	*	213000	5090000	Intron (ENST00000380995.5/25771, intron 5 of 13)	22	46762617	47175699	413083	1	25771	35553	ENSG00000054611	TBC1D22A	TBC1 domain family member 22A
chr7	42156389	42156761	373	*	214000	5100000	Intron (ENST00000678429.1/2737, intron 2 of 14)	7	41960949	42264100	303152	2	2737	107339	ENSG00000106571	GLI3	GLI family zinc finger 3
chr12	6745720	6746488	769	*	216000	5160000	Distal Intergenic	12	6765516	6770952	5437	1	5763	-19028	ENSG00000159335	PTMS	parathymosin
chr12	87690166	87690876	711	*	217000	5160000	Distal Intergenic	12	87782163	87784568	2406	2	400058	93692	NA	MKRN9P	makorin ring finger protein 9, pseudogene
chr12	89081086	89081446	361	*	217000	5160000	Intron (ENST00000549278.2/728084, intron 2 of 6)	12	89010681	89309566	298886	2	728084	228120	ENSG00000246363	LINC02458	long intergenic non-protein coding RNA 2458
chr16	77712688	77713223	536	*	219000	5210000	Distal Intergenic	16	77722492	77742260	19769	1	283927	-9269	ENSG00000140876	NUDT7	nudix hydrolase 7
chr6	4613459	4613940	482	*	219000	5220000	Promoter (2-3kb)	6	4610539	4611919	1381	1	497048	2920	ENSG00000205444	KU-MEL-3	uncharacterized LOC497048
chr6	82084395	82085032	638	*	223000	5300000	Intron (ENST00000667666.1/102724168, intron 2 of 3)	6	81844602	82169391	324790	2	102724168	84359	NA	LINC02542	long intergenic non-protein coding RNA 2542
chr2	118060009	118060489	481	*	224000	5320000	Distal Intergenic	2	118088452	118110997	22546	1	51141	-27963	ENSG00000125629	INSIG2	insulin induced gene 2
chr20	54585328	54585694	367	*	225000	5330000	Intron (ENST00000262593.10/55816, intron 2 of 7)	20	54475593	54651169	175577	1	55816	109735	ENSG00000101134	DOK5	docking protein 5
chr8	105633079	105633494	416	*	227000	5380000	Intron (ENST00000407775.7/23414, intron 4 of 7)	8	105546089	105798409	252321	2	105375696	164915	NA	LOC105375696	uncharacterized LOC105375696
chr12	101946457	101946842	386	*	228000	5400000	Intron (ENST00000549066.1/55332, intron 2 of 2)	12	101954992	101962414	7423	2	107984548	15572	ENSG00000258308	LOC107984548	uncharacterized LOC107984548
chr12	53733039	53734040	1002	*	235000	5560000	Distal Intergenic	12	53708517	53727745	19229	2	57658	-5294	ENSG00000012822	CALCOCO1	calcium binding and coiled-coil domain 1
chr7	30690321	30690936	616	*	236000	5570000	Intron (ENST00000341843.8/1395, intron 1 of 13)	7	30697985	30757602	59618	1	11185	-7049	ENSG00000241644	INMT	indolethylamine N-methyltransferase
chr8	124474613	124475311	699	*	236000	5570000	Promoter (<=1kb)	8	124474880	124488618	13739	1	11236	0	ENSG00000170881	RNF139	ring finger protein 139
chr3	115363201	115363655	455	*	23600	558000	Intron (ENST00000653398.1/101926886, intron 6 of 6)	3	115147605	115564389	416785	1	101926886	215596	NA	NA	NA
chr3	104132795	104133183	389	*	237000	5600000	Distal Intergenic	3	103524033	103524116	84	2	100616336	-608679	ENSG00000265328	MIR548AB	microRNA 548ab
chr21	36207687	36208284	598	*	241000	568000	Intron (ENST00000693273.1/9980, intron 4 of 33)	21	36156782	36294274	137493	1	9980	50905	ENSG00000142197	DOP1B	DOP1 leucine zipper like protein B
chr1	16236220	16237367	1148	*	24200	5700000	Promoter (<=1kb)	1	16231692	16237183	5492	2	79363	0	ENSG00000132881	CPLANE2	ciliogenesis and planar polarity effector complex subunit 2
chr1	159859518	159860033	516	*	243000	5700000	Intron (ENST00000608430.2/107985216, intron 2 of 3)	1	159854870	159867685	12816	1	107985216	4648	ENSG00000272668	LOC107985216	uncharacterized LOC107985216
chr3	61450847	61451322	476	*	24500	5750000	Distal Intergenic	3	61561569	62297609	736041	1	5793	-110247	ENSG00000144724	PTPRG	protein tyrosine phosphatase receptor type G
chr1	147103328	147104345	1018	*	245000	5750000	Intron (ENST00000637142.1/644861, intron 11 of 12)	1	147084616	147084756	141	2	101447996	-18572	ENSG00000286172	RNVU1-8	RNA, variant U1 small nuclear 8
chr13	85503550	85504413	864	*	246000	5770000	Intron (ENST00000424926.2/100874137, intron 1 of 3)	13	85363601	85544570	180970	1	100874137	139949	ENSG00000226317	LINC00351	long intergenic non-protein coding RNA 351
chr13	45518627	45519185	559	*	247000	5790000	Exon (ENST00000349995.10/83548, exon 18 of 23)	13	45464898	45536701	71804	1	83548	53729	ENSG00000136152	COG3	component of oligomeric golgi complex 3
chr5	131825340	131826020	681	*	248000	5800000	Intron (ENST00000442687.6/728637, intron 11 of 12)	5	131641714	131797017	155304	2	96459	-28323	ENSG00000217128	FNIP1	folliculin interacting protein 1
chr6	1498479	1499120	642	*	248000	5810000	Distal Intergenic	6	1601654	1607354	5701	1	101927703	-102534	NA	FOXCUT	FOXC1 upstream transcript
chr1	185520420	185520971	552	*	250000	5850000	Exon (ENST00000622958.1/ENST00000622958.1, exon 1 of 1)	1	185558371	185628944	70574	2	101929093	107973	ENSG00000228309	LINC01350	long intergenic non-protein coding RNA 1350
chr19	3737971	3738840	870	*	253000	5910000	Exon (ENST00000541714.7/27134, exon 12 of 21)	19	3750772	3761692	10921	2	9546	22852	ENSG00000011132	APBA3	amyloid beta precursor protein binding family A member 3
chr5	9169439	9169905	467	*	254000	5920000	Intron (ENST00000382496.10/9037, intron 11 of 22)	5	9053816	9053895	80	2	100616326	-115544	ENSG00000266415	MIR4636	microRNA 4636
chr6	154453424	154453820	397	*	255000	5950000	Intron (ENST00000673182.1/154043, intron 1 of 21)	6	154159828	154510685	350858	2	154043	56865	ENSG00000153721	CNKSR3	CNKSR family member 3
chr15	74422428	74423651	1224	*	260000	6060000	Intron (ENST00000261918.9/8482, intron 1 of 13)	15	74541206	74598131	56926	1	10620	-117555	ENSG00000179361	ARID3B	AT-rich interaction domain 3B
chr8	125175254	125175919	666	*	26100	6090000	Intron (ENST00000523741.5/286053, intron 4 of 4)	8	125024260	125091819	67560	2	9897	-83435	ENSG00000164961	WASHC5	WASH complex subunit 5
chr2	70334333	70334712	380	*	263000	6120000	Distal Intergenic	2	70295975	70302090	6116	2	84908	-32243	ENSG00000035141	FAM136A	family with sequence similarity 136 member A
chr13	81048008	81048557	550	*	265000	6160000	Distal Intergenic	13	81018176	81044691	26516	1	103724386	29832	NA	LINC00377	long intergenic non-protein coding RNA 377
chr15	70504397	70505032	636	*	267000	6200000	Promoter (<=1kb)	15	70503907	70505928	2022	2	105370880	896	ENSG00000259473	LINC02205	long intergenic non-protein coding RNA 2205
chr5	139961388	139962054	667	*	272000	6310000	Intron (ENST00000541337.5/9542, intron 1 of 7)	5	139846779	140043299	196521	2	9542	81245	ENSG00000158458	NRG2	neuregulin 2
chr12	114096688	114097089	402	*	273000	6310000	Intron (ENST00000549266.5/105369995, intron 1 of 1)	12	114077133	114113489	36357	1	105369995	19555	NA	LOC105369995	uncharacterized LOC105369995
chr13	104023928	104025218	1291	*	27300	6310000	Distal Intergenic	13	104125930	104134257	8328	1	105370340	-100712	ENSG00000287734	LOC105370340	uncharacterized LOC105370340
chr15	74252223	74253265	1043	*	273000	6310000	Intron (ENST00000398814.8/80125, intron 2 of 18)	15	74126373	74129341	2969	2	283731	-122882	ENSG00000248540	LOC283731	uncharacterized LOC283731
chr8	89480764	89481159	396	*	276000	6390000	Distal Intergenic	8	89616722	89757383	140662	2	112268015	276224	NA	LOC112268015	uncharacterized LOC112268015
chr20	10936784	10937362	579	*	279000	6450000	Intron (ENST00000605292.5/ENST00000605292.5, intron 4 of 4)	20	10875333	10909279	33947	2	101929413	-27505	ENSG00000232900	LOC101929413	uncharacterized LOC101929413
chr8	106456173	106456539	367	*	281000	647000	Intron (ENST00000517566.7/55074, intron 2 of 16)	8	106270144	106752694	482551	1	55074	186029	ENSG00000164830	OXR1	oxidation resistance 1
chr14	75783667	75784022	356	*	282000	6490000	Intron (ENST00000298832.14/23093, intron 26 of 31)	14	75902136	76084585	182450	1	112752	-118114	ENSG00000119650	IFT43	intraflagellar transport 43
chr12	123131410	123132094	685	*	284000	6540000	Intron (ENST00000320201.10/57605, intron 1 of 25)	12	122983480	123151090	167611	2	57605	18996	ENSG00000090975	PITPNM2	phosphatidylinositol transfer protein membrane associated 2
chr3	30091459	30092275	817	*	286000	6600000	Distal Intergenic	3	29926811	29934156	7346	2	100873977	-157303	ENSG00000235593	RBMS3-AS1	RBMS3 antisense RNA 1
chr2	219387405	219388835	1431	*	290000	6680000	Promoter (<=1kb)	2	219388496	219403633	15138	1	105373884	0	NA	DNPEP-AS1	DNPEP antisense RNA 1
chr5	6712152	6713619	1468	*	296000	6800000	Promoter (<=1kb)	5	6713432	6757044	43613	1	11044	0	ENSG00000112941	TENT4A	terminal nucleotidyltransferase 4A
chr13	108924077	108924570	494	*	296000	680000	Intron (ENST00000356711.7/23026, intron 16 of 34)	13	109101261	109101919	659	2	100874067	177349	NA	MYO16-AS2	MYO16 antisense RNA 2
chr4	28482790	28483084	295	*	297000	6820000	Intron (ENST00000509416.1/105374557, intron 2 of 3)	4	28435449	28600275	164827	1	105374557	47341	NA	LOC105374557	uncharacterized LOC105374557
chr16	31291322	31291928	607	*	29800	6830000	Intron (ENST00000648685.1/3684, intron 12 of 29)	16	31259967	31332892	72926	1	3684	31355	ENSG00000169896	ITGAM	integrin subunit alpha M
chr6	134447887	134448490	604	*	298000	6830000	Exon (ENST00000657570.1/101928231, exon 3 of 4)	6	134428239	134520585	92347	2	101928231	72095	ENSG00000231971	CT69	cancer/testis associated transcript 69
chr3	89043508	89043901	394	*	300000	6860000	Distal Intergenic	3	89107621	89482134	374514	1	2042	-63720	ENSG00000044524	EPHA3	EPH receptor A3
chr14	88346138	88346721	584	*	300000	6860000	Distal Intergenic	14	88180103	88326907	146805	2	54207	-19231	ENSG00000100433	KCNK10	potassium two pore domain channel subfamily K member 10
chr2	29353836	29354509	674	*	300000	6860000	Intron (ENST00000389048.8/238, intron 5 of 28)	2	29319554	29352214	32661	1	101929386	34282	ENSG00000286963	LOC101929386	uncharacterized LOC101929386
chr1	202821680	202823021	1342	*	301000	6880000	Promoter (1-2kb)	1	202820266	202827225	6960	1	641515	1414	ENSG00000184774	MGAT4EP	MGAT4 family member E, pseudogene
chr8	95212089	95212580	492	*	305000	6960000	Intron (ENST00000517655.1/100616530, intron 2 of 2)	8	95206876	95216525	9650	2	619344	3945	ENSG00000253351	LINC01298	long intergenic non-protein coding RNA 1298
chr10	113422724	113423132	409	*	306000	6980000	Distal Intergenic	10	113482069	113492054	9986	2	107984270	68922	ENSG00000286289	LOC107984270	uncharacterized LOC107984270
chr12	122116843	122117671	829	*	308000	7010000	Intron (ENST00000319080.12/22877, intron 1 of 16)	12	122167738	122203471	35734	1	254050	-50067	ENSG00000158113	LRRC43	leucine rich repeat containing 43
chr20	330740	331376	637	*	310000	7060000	Intron (ENST00000442637.2/100507459, intron 1 of 2)	20	325552	330224	4673	1	6666	5188	ENSG00000177732	SOX12	SRY-box transcription factor 12
chr5	156637077	156637593	517	*	310000	7060000	Intron (ENST00000517913.5/6444, intron 8 of 9)	5	156704058	156739812	35755	2	105377673	102219	NA	LOC105377673	uncharacterized LOC105377673
chr3	46831847	46832324	478	*	312000	709000	Promoter (1-2kb)	3	46829542	46834095	4554	2	339906	1771	ENSG00000178055	PRSS42P	serine protease 42, pseudogene
chr9	84711476	84712400	925	*	31300	7100000	Exon (ENST00000693313.1/4915, exon 6 of 6)	9	84668375	85095751	427377	1	4915	43101	ENSG00000148053	NTRK2	neurotrophic receptor tyrosine kinase 2
chr9	105006618	105007710	1093	*	314000	7130000	Distal Intergenic	9	104970593	104991818	21226	2	107987106	-14800	ENSG00000230013	CT70	cancer/testis associated transcript 70
chr22	42867230	42868023	794	*	31700	7200000	Intron (ENST00000507586.1/26286, intron 1 of 3)	22	42796502	42876207	79706	2	26286	8184	ENSG00000242247	ARFGAP3	ADP ribosylation factor GTPase activating protein 3
chr1	183023282	183024536	1255	*	324000	7330000	Promoter (<=1kb)	1	183023420	183145592	122173	1	3915	0	ENSG00000135862	LAMC1	laminin subunit gamma 1
chr7	129984607	129984960	354	*	326000	7380000	Intron (ENST00000587038.2/ENST00000587038.2, intron 2 of 4)	7	129830732	129952960	122229	2	7328	-31647	ENSG00000186591	UBE2H	ubiquitin conjugating enzyme E2 H
chr20	48727334	48728864	1531	*	326000	7380000	Intron (ENST00000371941.4/57580, intron 4 of 39)	20	48624252	48827999	203748	2	57580	99135	ENSG00000124126	PREX1	phosphatidylinositol-3,4,5-trisphosphate dependent Rac exchange factor 1
chr1	167797099	167797509	411	*	327000	7400000	Distal Intergenic	1	167721950	167791919	69970	1	9019	75149	ENSG00000197965	MPZL1	myelin protein zero like 1
chr11	66015261	66015824	564	*	329000	7440000	Distal Intergenic	11	66012008	66013505	1498	1	1474	3253	ENSG00000175315	CST6	cystatin E/M
chr13	106324535	106324876	342	*	332000	7500000	Intron (ENST00000669705.1/107984626, intron 1 of 2)	13	106232131	106371082	138952	2	107984626	46206	NA	LOC107984626	uncharacterized LOC107984626
chr8	143235038	143236184	1147	*	337000	7590000	Distal Intergenic	8	143246821	143276403	29583	1	286128	-10637	ENSG00000181638	ZFP41	ZFP41 zinc finger protein
chr19	38506879	38507458	580	*	339000	7630000	Exon (ENST00000359596.8/6261, exon 57 of 106)	19	38526954	38528555	1602	2	107985290	21097	NA	NA	NA
chr8	29225749	29226152	404	*	341000	7680000	Intron (ENST00000524189.6/23303, intron 2 of 39)	8	29067278	29263124	195847	2	23303	36972	ENSG00000197892	KIF13B	kinesin family member 13B
chr12	72008357	72008849	493	*	344000	7740000	Intron (ENST00000333850.4/121278, intron 8 of 10)	12	72031299	72670758	639460	1	29953	-22450	ENSG00000072657	TRHDE	thyrotropin releasing hormone degrading enzyme
chr17	13584754	13585126	373	*	350000	7860000	Intron (ENST00000284110.2/9955, intron 1 of 1)	17	13494032	13601929	107898	2	9955	16803	ENSG00000153976	HS3ST3A1	heparan sulfate-glucosamine 3-sulfotransferase 3A1
chr11	44857401	44858176	776	*	352000	7890000	Intron (ENST00000533786.5/90139, intron 2 of 6)	11	44885903	44951306	65404	2	9537	93130	ENSG00000175274	TP53I11	tumor protein p53 inducible protein 11
chr1	51629363	51629693	331	*	352000	7900000	Intron (ENST00000371714.5/114883, intron 4 of 25)	1	51561866	51594897	33032	2	441884	-34466	NA	CALR4P	calreticulin 4, pseudogene
chr13	59363599	59364006	408	*	352000	7900000	Distal Intergenic	13	59121879	59230636	108758	2	105370224	-132963	ENSG00000288015	LOC105370224	uncharacterized LOC105370224
chr17	57874687	57875798	1112	*	354000	7930000	Intron (ENST00000577830.6/404093, intron 3 of 10)	17	57834781	57850056	15276	2	51649	-24631	ENSG00000181610	MRPS23	mitochondrial ribosomal protein S23
chr13	86633400	86633874	475	*	356000	7970000	Distal Intergenic	13	86402982	86462734	59753	2	105370299	-170666	NA	LOC105370299	uncharacterized LOC105370299
chr1	224759414	224760310	897	*	358000	8000000	Distal Intergenic	1	224766324	224779335	13012	1	107985338	-6014	NA	LINC02813	long intergenic non-protein coding RNA 2813
chr1	89203285	89203683	399	*	358000	800000	Exon (ENST00000642066.1/ENST00000642066.1, exon 1 of 1)	1	89181144	89198942	17799	2	115361	-4343	ENSG00000162654	GBP4	guanylate binding protein 4
chr20	34532626	34533296	671	*	360000	8040000	Intron (ENST00000696978.1/83737, intron 28 of 29)	20	34546854	34560345	13492	1	84557	-13558	ENSG00000101460	MAP1LC3A	microtubule associated protein 1 light chain 3 alpha
chr7	44284318	44284828	511	*	360000	8040000	Intron (ENST00000700284.1/816, intron 1 of 19)	7	44210019	44334577	124559	2	816	49749	ENSG00000058404	CAMK2B	calcium/calmodulin dependent protein kinase II beta
chr7	65984440	65984715	276	*	361000	8040000	Promoter (2-3kb)	7	65960684	65982215	21532	2	2990	-2225	ENSG00000169919	GUSB	glucuronidase beta
chr4	11475852	11476318	467	*	363000	8080000	Exon (ENST00000515343.1/ENST00000515343.1, exon 2 of 2)	4	11393150	11429564	36415	2	9957	-46288	ENSG00000002587	HS3ST1	heparan sulfate-glucosamine 3-sulfotransferase 1
chr2	27954888	27955432	545	*	36300	8080000	Intron (ENST00000448427.1/9577, intron 5 of 5)	2	27996367	27996449	83	1	100422965	-40935	ENSG00000265321	MIR4263	microRNA 4263
chr2	102434559	102434973	415	*	367000	8160000	Promoter (2-3kb)	2	102432289	102432366	78	1	100616157	2270	ENSG00000264764	MIR4772	microRNA 4772
chr7	137246091	137246735	645	*	368000	8190000	Intron (ENST00000348225.7/5764, intron 4 of 4)	7	136685559	137182107	496549	2	349160	-63984	ENSG00000234352	LOC349160	uncharacterized LOC349160
chr14	47227018	47227580	563	*	369000	8190000	Intron (ENST00000426342.7/161357, intron 1 of 15)	14	46839629	47675605	835977	2	161357	448025	ENSG00000139915	MDGA2	MAM domain containing glycosylphosphatidylinositol anchor 2
chr1	207051014	207051934	921	*	371000	8240000	Promoter (1-2kb)	1	207043849	207052980	9132	2	55432	1046	ENSG00000180667	YOD1	YOD1 deubiquitinase
chr20	44706241	44706844	604	*	376000	8330000	Intron (ENST00000427598.5/106144538, intron 2 of 2)	20	44714844	44728509	13666	1	8839	-8000	ENSG00000064205	CCN5	cellular communication network factor 5
chr15	55737411	55737889	479	*	379000	8390000	Intron (ENST00000389286.9/283659, intron 2 of 19)	15	55611544	55743152	131609	2	283659	5263	ENSG00000166450	PRTG	protogenin
chr17	75872571	75873310	740	*	380000	8410000	Distal Intergenic	17	75874164	75878581	4418	2	91107	5271	ENSG00000132481	TRIM47	tripartite motif containing 47
chr17	8976658	8977222	565	*	38000	8410000	Exon (ENST00000578788.1/ENST00000578788.1, exon 2 of 2)	17	8965896	8967070	1175	1	101928235	10762	NA	PIK3R5-DT	PIK3R5 divergent transcript
chr12	75836545	75837274	730	*	38100	8410000	Intron (ENST00000552856.1/105369844, intron 1 of 4)	12	75563202	75984015	420814	2	105369844	146741	NA	LOC105369844	uncharacterized LOC105369844
chr16	22117816	22118300	485	*	381000	8410000	Intron (ENST00000566668.1/146177, intron 10 of 19)	16	22092538	22156964	64427	1	146177	25278	ENSG00000175267	VWA3A	von Willebrand factor A domain containing 3A
chr6	147166469	147166901	433	*	38600	8510000	Intron (ENST00000359838.3/106182249, intron 2 of 2)	6	147158925	147180992	22068	1	106182249	7544	ENSG00000196634	LUADT1	lung adenocarcinoma associated transcript 1
chr11	60306043	60306879	837	*	391000	8610000	3' UTR	11	60327255	60396596	69342	1	245802	-20376	ENSG00000166926	MS4A6E	membrane spanning 4-domains A6E
chr8	142599836	142600727	892	*	39600	8730000	Distal Intergenic	8	142611049	142614479	3431	2	23237	13752	ENSG00000198576	ARC	activity regulated cytoskeleton associated protein
chr17	43530351	43531175	825	*	397000	874000	5' UTR	17	43483865	43590741	106877	1	1659	46486	ENSG00000067596	DHX8	DEAH-box helicase 8
chr5	150632616	150633152	537	*	400000	8790000	Intron (ENST00000394243.5/11346, intron 2 of 2)	5	150660882	150679368	18487	1	91977	-27730	ENSG00000164591	MYOZ3	myozenin 3
chr10	103727534	103728061	528	*	407000	8930000	Intron (ENST00000369774.9/9644, intron 4 of 14)	10	103745966	103755423	9458	1	100505839	-17905	ENSG00000280693	SH3PXD2A-AS1	SH3PXD2A antisense RNA 1
chr3	31962922	31963325	404	*	409000	8970000	Intron (ENST00000396556.7/114884, intron 1 of 11)	3	31981750	31991723	9974	1	344787	-18425	ENSG00000197385	ZNF860	zinc finger protein 860
chr4	142549957	142550445	489	*	409000	8970000	Intron (ENST00000513000.5/8821, intron 2 of 26)	4	142566019	142660950	94932	1	101927613	-15574	NA	LOC101927613	uncharacterized LOC101927613
chr6	104638938	104639577	640	*	410000	8980000	Distal Intergenic	6	104487095	104528158	41064	2	105377918	-110780	NA	LOC105377918	uncharacterized LOC105377918
chr20	5147919	5148284	366	*	412000	9010000	Intron (ENST00000467923.5/8760, intron 1 of 5)	20	5126879	5197887	71009	1	8760	21040	ENSG00000101290	CDS2	CDP-diacylglycerol synthase 2
chr2	121129613	121130428	816	*	413000	90400	Distal Intergenic	2	121216587	121285202	68616	2	29842	154774	ENSG00000115112	TFCP2L1	transcription factor CP2 like 1
chr7	24832585	24833117	533	*	417000	9120000	Intron (ENST00000313367.7/26031, intron 15 of 22)	7	24778444	24795496	17053	2	107986779	-37089	NA	NA	NA
chr20	36093247	36093988	742	*	418000	9130000	Intron (ENST00000202028.9/2036, intron 1 of 19)	20	36051491	36232799	181309	1	2036	41756	ENSG00000088367	EPB41L1	erythrocyte membrane protein band 4.1 like 1
chr17	17597911	17598316	406	*	422000	9210000	Intron (ENST00000583662.1/ENST00000583662.1, intron 1 of 1)	17	17505563	17591708	86146	2	10400	-6203	ENSG00000133027	PEMT	phosphatidylethanolamine N-methyltransferase
chr11	44851109	44851602	494	*	423000	9230000	Intron (ENST00000533786.5/90139, intron 2 of 6)	11	44885903	44951306	65404	2	9537	99704	ENSG00000175274	TP53I11	tumor protein p53 inducible protein 11
chr5	53331570	53331942	373	*	423000	9230000	Distal Intergenic	5	53297872	53326565	28694	2	107986380	-5005	NA	LOC107986380	uncharacterized LOC107986380
chr6	138036803	138037463	661	*	428000	9330000	Distal Intergenic	6	138088505	138107419	18915	2	64065	69956	ENSG00000112378	PERP	p53 apoptosis effector related to PMP22
chr16	27523731	27524250	520	*	429000	9340000	Intron (ENST00000356183.9/2975, intron 6 of 36)	16	27460613	27549913	89301	2	2975	25663	ENSG00000077235	GTF3C1	general transcription factor IIIC subunit 1
chr11	59767383	59767806	424	*	429000	9340000	Intron (ENST00000641815.1/6809, intron 2 of 11)	11	59748811	59749574	764	1	81343	18572	ENSG00000255538	OR10V2P	olfactory receptor family 10 subfamily V member 2 pseudogene
chr1	23774177	23774856	680	*	430000	9340000	Intron (ENST00000655402.1/100506963, intron 1 of 2)	1	23706901	23778325	71425	2	100506963	3469	ENSG00000236810	ELOA-AS1	ELOA antisense RNA 1
chr1	30761576	30762194	619	*	430000	9340000	Distal Intergenic	1	30732469	30757774	25306	2	7805	-3802	ENSG00000162511	LAPTM5	lysosomal protein transmembrane 5
chr10	70726406	70727676	1271	*	435000	9450000	Intron (ENST00000373207.2/140766, intron 4 of 21)	10	70672506	70762441	89936	1	140766	53900	ENSG00000138316	ADAMTS14	ADAM metallopeptidase with thrombospondin type 1 motif 14
chr12	121753950	121754450	501	*	439000	9520000	Intron (ENST00000342607.10/144404, intron 5 of 12)	12	121712752	121782068	69317	1	144404	41198	ENSG00000188735	TMEM120B	transmembrane protein 120B
chr22	20111200	20111883	684	*	446000	9650000	Promoter (2-3kb)	22	20114686	20114751	66	2	102465490	2868	ENSG00000278278	MIR6816	microRNA 6816
chr17	76506715	76507383	669	*	450000	9750000	Distal Intergenic	17	76470891	76501790	30900	2	79651	-4925	ENSG00000129667	RHBDF2	rhomboid 5 homolog 2
chr11	74135203	74135587	385	*	452000	9770000	Intron (ENST00000442398.7/26005, intron 5 of 32)	11	74012718	74171210	158493	2	26005	35623	ENSG00000168014	C2CD3	C2 domain containing 3 centriole elongation regulator
chr3	11764969	11765477	509	*	452000	9770000	Intron (ENST00000623028.1/9686, intron 1 of 5)	3	11556069	11771350	215282	2	9686	5873	ENSG00000144560	VGLL4	vestigial like family member 4
chr2	133247761	133248259	499	*	457000	987000	Intron (ENST00000409261.6/344148, intron 4 of 19)	2	133264968	133285445	20478	1	101928161	-16709	ENSG00000226953	NCKAP5-AS2	NCKAP5 antisense RNA 2
chr12	95258299	95258615	317	*	476000	10300000	Intron (ENST00000550803.5/55591, intron 5 of 5)	12	95217746	95302799	85054	1	55591	40553	ENSG00000028203	VEZT	vezatin, adherens junctions transmembrane protein
chr20	31823555	31824188	634	*	476000	10300000	Exon (ENST00000375994.6/85366, exon 4 of 12)	20	31819308	31834689	15382	1	85366	4247	ENSG00000101306	MYLK2	myosin light chain kinase 2
chr4	10643979	10644466	488	*	477000	10300000	Intron (ENST00000226951.11/116449, intron 2 of 18)	4	10486395	10684768	198374	2	116449	40302	ENSG00000109684	CLNK	cytokine dependent hematopoietic cell linker
chr21	35384396	35384744	349	*	486000	10500000	Intron (ENST00000475045.6/101928269, intron 9 of 12)	21	35372507	35580760	208254	2	100506403	196016	ENSG00000159216	LOC100506403	uncharacterized LOC100506403
chr8	27232843	27233348	506	*	491000	10600000	Distal Intergenic	8	27235308	27258420	23113	2	81551	25072	ENSG00000015592	STMN4	stathmin 4
chr6	2244918	2245892	975	*	491000	10600000	Promoter (<=1kb)	6	2245718	2525976	280259	1	100508120	0	ENSG00000250903	GMDS-DT	GMDS divergent transcript
chr1	117686454	117687302	849	*	497000	10700000	Distal Intergenic	1	117606048	117628389	22342	1	54855	80406	ENSG00000183508	TENT5C	terminal nucleotidyltransferase 5C
chr5	53260513	53260923	411	*	499000	10700000	Distal Intergenic	5	53297872	53326565	28694	2	107986380	65642	NA	LOC107986380	uncharacterized LOC107986380
chr1	31394824	31395222	399	*	500000	1070000	Distal Intergenic	1	31409565	31434680	25116	1	347735	-14343	ENSG00000168528	SERINC2	serine incorporator 2
chr18	53838860	53839267	408	*	503000	10800000	Distal Intergenic	18	53480825	53581107	100283	2	101928167	-257753	ENSG00000260433	LINC01917	long intergenic non-protein coding RNA 1917
chr1	196861425	196861819	395	*	505000	10800000	Intron (ENST00000649395.1/ENST00000649395.1, intron 3 of 3)	1	196888014	196918795	30782	1	10877	-26195	ENSG00000134365	CFHR4	complement factor H related 4
chr1	90762129	90762667	539	*	507000	10800000	Distal Intergenic	1	90711539	90717302	5764	2	343472	-44827	ENSG00000143032	BARHL2	BarH like homeobox 2
chr17	16377966	16378569	604	*	508000	10900000	Promoter (2-3kb)	17	16380798	16382745	1948	1	7314	-2229	ENSG00000170315	UBB	ubiquitin B
chr2	72053342	72053727	386	*	515000	11000000	Distal Intergenic	2	72129238	72147862	18625	2	56603	94135	ENSG00000003137	CYP26B1	cytochrome P450 family 26 subfamily B member 1
chr22	43152489	43153106	618	*	522000	11200000	Promoter (<=1kb)	22	43151547	43163242	11696	1	706	942	ENSG00000100300	TSPO	translocator protein
chr2	100880950	100881443	494	*	524000	11200000	Intron (ENST00000335681.10/4862, intron 1 of 20)	2	100820139	100996829	176691	1	4862	60811	ENSG00000170485	NPAS2	neuronal PAS domain protein 2
chr11	67629369	67630690	1322	*	526000	11200000	Promoter (<=1kb)	11	67627938	67629937	2000	2	254552	0	ENSG00000167799	NUDT8	nudix hydrolase 8
chr19	46069854	46070515	662	*	526000	11200000	Intron (ENST00000601672.5/444882, intron 1 of 5)	19	46039182	46077118	37937	2	444882	6603	ENSG00000204869	IGFL4	IGF like family member 4
chr7	155409071	155409923	853	*	53200	11300000	Promoter (2-3kb)	7	155412596	155421884	9289	1	105375594	-2673	NA	LOC105375594	uncharacterized LOC105375594
chr18	64183699	64184050	352	*	534000	11400000	Intron (ENST00000589376.1/284294, intron 2 of 9)	18	64079989	64149088	69100	2	221241	-34611	ENSG00000179676	LINC00305	long intergenic non-protein coding RNA 305
chr16	10556488	10557047	560	*	535000	11400000	Intron (ENST00000359543.8/2013, intron 1 of 4)	16	10528422	10580632	52211	2	2013	23585	ENSG00000213853	EMP2	epithelial membrane protein 2
chr7	67729771	67730308	538	*	535000	11400000	Distal Intergenic	7	68020235	68036917	16683	1	102723427	-289927	ENSG00000225209	LOC102723427	uncharacterized LOC102723427
chr2	204407807	204408141	335	*	538000	11400000	Distal Intergenic	2	204473834	204476025	2192	1	105373845	-65693	ENSG00000237843	LOC105373845	uncharacterized LOC105373845
chr7	157627831	157628296	466	*	540000	11500000	Intron (ENST00000389413.7/5799, intron 13 of 21)	7	157614023	157618765	4743	1	105375614	13808	ENSG00000222012	LOC105375614	uncharacterized LOC105375614
chr6	167224081	167224567	487	*	543000	11500000	Distal Intergenic	6	167228200	167237517	9318	1	112590798	-3633	ENSG00000280707	HPAT5	human pluripotency-associated transcript 5
chr2	47782698	47783233	536	*	543000	11500000	5' UTR	2	47695819	47810063	114245	1	2956	86879	ENSG00000116062	MSH6	mutS homolog 6
chr11	7629876	7630431	556	*	54500	11500000	Intron (ENST00000684123.1/8495, intron 10 of 26)	11	7665100	7677222	12123	2	51700	46791	ENSG00000166394	CYB5R2	cytochrome b5 reductase 2
chr12	3236705	3237300	596	*	547000	11600000	Intron (ENST00000537971.5/10867, intron 2 of 7)	12	3300698	3325343	24646	1	105369606	-63398	NA	LINC02827	long intergenic non-protein coding RNA 2827
chr15	49670021	49670924	904	*	548000	11600000	Distal Intergenic	15	49621037	49656232	35196	1	56986	48984	ENSG00000104047	DTWD1	DTW domain containing 1
chr5	132293472	132294532	1061	*	549000	11600000	Promoter (<=1kb)	5	132294394	132344190	49797	1	6583	0	ENSG00000197208	SLC22A4	solute carrier family 22 member 4
chr2	188493815	188494377	563	*	552000	116000	Intron (ENST00000409843.5/51454, intron 4 of 12)	2	187712816	188384313	671498	2	104355152	-109502	ENSG00000231689	LINC01090	long intergenic non-protein coding RNA 1090
chr22	40422469	40423143	675	*	574000	12100000	Intron (ENST00000651595.2/57591, intron 9 of 14)	22	40372664	40388290	15627	2	107985538	-34179	NA	SGSM3-AS1	SGSM3 antisense RNA 1
chr3	52495888	52496594	707	*	578000	12200000	Promoter (<=1kb)	3	52495338	52524495	29158	1	23166	550	ENSG00000010327	STAB1	stabilin 1
chr16	82638340	82638826	487	*	578000	12200000	Intron (ENST00000268613.14/1012, intron 1 of 14)	16	82626965	83800640	1173676	1	1012	11375	ENSG00000140945	CDH13	cadherin 13
chr7	129438875	129439429	555	*	581000	12200000	Intron (ENST00000249344.7/57464, intron 1 of 20)	7	129434432	129488399	53968	1	57464	4443	ENSG00000128578	STRIP2	striatin interacting protein 2
chr4	55214243	55214536	294	*	583000	12200000	Distal Intergenic	4	55078481	55125595	47115	2	3791	-88648	ENSG00000128052	KDR	kinase insert domain receptor
chr2	222797499	222798365	867	*	590000	12400000	Distal Intergenic	2	222860942	222944639	83698	1	2181	-62577	ENSG00000123983	ACSL3	acyl-CoA synthetase long chain family member 3
chr2	232979694	232980598	905	*	593000	12400000	Intron (ENST00000264051.8/25791, intron 1 of 14)	2	233012614	233015885	3272	1	101928881	-32016	ENSG00000222001	LOC101928881	uncharacterized LOC101928881
chr22	37383305	37383862	558	*	595000	12500000	Intron (ENST00000430883.5/114794, intron 1 of 2)	22	37339569	37355297	15729	2	100506271	-28008	ENSG00000237862	LOC100506271	uncharacterized LOC100506271
chr3	128429529	128430119	591	*	600000	12600000	Distal Intergenic	3	128463594	128472317	8724	1	285224	-33475	ENSG00000242049	DNAJB8-AS1	DNAJB8 antisense RNA 1
chr12	39442118	39443847	1730	*	606000	12700000	Promoter (<=1kb)	12	39293228	39443390	150163	2	55605	0	ENSG00000139116	KIF21A	kinesin family member 21A
chr6	2269345	2269711	367	*	612000	12800000	Exon (ENST00000691004.1/100508120, exon 4 of 7)	6	2245718	2525976	280259	1	100508120	23627	ENSG00000250903	GMDS-DT	GMDS divergent transcript
chr11	65382021	65383045	1025	*	61400	12800000	Promoter (<=1kb)	11	65375192	65383701	8510	2	283130	656	ENSG00000162241	SLC25A45	solute carrier family 25 member 45
chr6	161199208	161199749	542	*	618000	12900000	Intron (ENST00000320285.9/56895, intron 2 of 8)	6	161129967	161274061	144095	2	56895	74312	ENSG00000026652	AGPAT4	1-acylglycerol-3-phosphate O-acyltransferase 4
chr3	182983856	182984405	550	*	619000	12900000	Promoter (1-2kb)	3	182938074	182985953	47880	2	54165	1548	ENSG00000043093	DCUN1D1	defective in cullin neddylation 1 domain containing 1
chr20	23150514	23151308	795	*	620000	12900000	Distal Intergenic	20	23125068	23132635	7568	2	200261	-17879	ENSG00000233746	LINC00656	long intergenic non-protein coding RNA 656
chr8	143949645	143952932	3288	*	628000	13100000	5' UTR	8	143945191	143945279	89	2	724031	-4366	ENSG00000207574	MIR661	microRNA 661
chr1	2231057	2232258	1202	*	631000	13100000	Promoter (2-3kb)	1	2228319	2310213	81895	1	6497	2738	ENSG00000157933	SKI	SKI proto-oncogene
chr11	84408913	84409657	745	*	632000	13200000	Intron (ENST00000398309.6/1740, intron 2 of 22)	11	83643602	83725390	81789	1	101929043	765311	NA	DLG2-AS2	DLG2 antisense RNA 2
chr17	61770110	61770486	377	*	633000	13200000	Intron (ENST00000682755.1/83990, intron 12 of 17)	17	61679139	61863559	184421	2	83990	93073	ENSG00000136492	BRIP1	BRCA1 interacting helicase 1
chr4	70725699	70726049	351	*	64500	13400000	Intron (ENST00000503876.5/22902, intron 1 of 4)	4	70704204	70808619	104416	1	22902	21495	ENSG00000018189	RUFY3	RUN and FYVE domain containing 3
chr22	43160121	43160857	737	*	648000	13500000	Intron (ENST00000583777.5/706, intron 1 of 2)	22	43151547	43163242	11696	1	706	8574	ENSG00000100300	TSPO	translocator protein
chr13	78638550	78638874	325	*	661000	1370000	Exon (ENST00000282003.7/79596, exon 4 of 6)	13	78614289	78659155	44867	2	79596	20281	ENSG00000152193	OBI1	ORC ubiquitin ligase 1
chr3	12949066	12949769	704	*	664000	13800000	Intron (ENST00000613206.2/9922, intron 1 of 13)	3	12877522	12885211	7690	2	105376955	-63855	ENSG00000232746	LINC02022	long intergenic non-protein coding RNA 2022
chr6	38141090	38141508	419	*	665000	13800000	Intron (ENST00000287218.9/60685, intron 5 of 5)	6	37819727	38154624	334898	1	60685	321363	ENSG00000156639	ZFAND3	zinc finger AN1-type containing 3
chr8	55778417	55778757	341	*	667000	13800000	Intron (ENST00000260129.6/96764, intron 1 of 12)	8	55773446	55826445	53000	1	96764	4971	ENSG00000137574	TGS1	trimethylguanosine synthase 1
chr5	41095006	41095362	357	*	673000	13900000	Distal Intergenic	5	40998017	41071342	73326	2	133558	-23664	ENSG00000171495	MROH2B	maestro heat like repeat family member 2B
chr9	131057398	131058078	681	*	681000	141	Intron (ENST00000361069.9/10319, intron 12 of 27)	9	131096476	131123152	26677	1	83543	-38398	ENSG00000126878	AIF1L	allograft inflammatory factor 1 like
chr12	103841029	103842226	1198	*	687000	14200000	Promoter (<=1kb)	12	103841451	103844664	3214	1	107984433	0	NA	LOC107984433	uncharacterized LOC107984433
chr3	177229822	177230219	398	*	689000	14200000	Promoter (1-2kb)	3	177019340	177228000	208661	2	79718	-1822	ENSG00000177565	TBL1XR1	TBL1X/Y related 1
chr12	24425262	24426148	887	*	692000	14300000	Intron (ENST00000646273.1/6660, intron 1 of 16)	12	23529504	24562544	1033041	2	6660	136396	ENSG00000134532	SOX5	SRY-box transcription factor 5
chr6	7625111	7625914	804	*	693000	14300000	Distal Intergenic	6	7590198	7611967	21770	1	154007	34913	ENSG00000168566	SNRNP48	small nuclear ribonucleoprotein U11/U12 subunit 48
chr8	50056109	50056463	355	*	694000	14300000	Intron (ENST00000518864.5/54212, intron 2 of 19)	8	49909789	50796692	886904	1	54212	146320	ENSG00000147481	SNTG1	syntrophin gamma 1
chr5	175335832	175336229	398	*	697000	14300000	Distal Intergenic	5	175440036	175444182	4147	2	1812	107953	ENSG00000184845	DRD1	dopamine receptor D1
chr6	45921841	45922417	577	*	707000	14500000	Intron (ENST00000644878.1/53405, intron 4 of 5)	6	45880827	46129857	249031	2	53405	207440	ENSG00000112782	CLIC5	chloride intracellular channel 5
chr12	16389728	16390056	329	*	717000	14700000	Intron (ENST00000539036.5/4257, intron 4 of 4)	12	16420653	16447217	26565	1	107984494	-30597	NA	NA	NA
chr20	41861699	41862279	581	*	721000	14800000	Distal Intergenic	20	41991140	42063969	72830	1	101927182	-128861	NA	LOC101927182	uncharacterized LOC101927182
chr8	56722692	56723033	342	*	723000	14800000	Distal Intergenic	8	56638894	56656496	17603	2	105375851	-66196	ENSG00000254055	LOC105375851	uncharacterized LOC105375851
chr12	105018009	105018603	595	*	725000	14900000	Intron (ENST00000637147.1/121053, intron 5 of 5)	12	104986316	105074197	87882	1	121053	31693	ENSG00000151131	NOPCHAP1	NOP protein chaperone 1
chr6	128656152	128656428	277	*	726000	14900000	Distal Intergenic	6	128883138	129516566	633429	1	3908	-226710	ENSG00000196569	LAMA2	laminin subunit alpha 2
chr5	141680862	141682343	1482	*	738000	15100000	Promoter (<=1kb)	5	141653401	141682230	28830	2	64411	0	ENSG00000120318	ARAP3	ArfGAP with RhoGAP domain, ankyrin repeat and PH domain 3
chr1	213245336	213245689	354	*	747000	1530000	Intron (ENST00000543354.5/26750, intron 11 of 13)	1	213051233	213274774	223542	1	26750	194103	ENSG00000136643	RPS6KC1	ribosomal protein S6 kinase C1
chr4	20589390	20589844	455	*	764000	15600000	Exon (ENST00000504154.6/9353, exon 30 of 37)	4	20528275	20528384	110	1	407000	61115	ENSG00000207732	MIR218-1	microRNA 218-1
chr3	20406507	20406962	456	*	768000	15700000	Intron (ENST00000634618.1/101927829, intron 10 of 16)	3	20186365	20289423	103059	1	107986067	220142	NA	NA	NA
chr5	34545436	34546025	590	*	776000	15800000	Distal Intergenic	5	34656328	34832612	176285	1	26064	-110303	ENSG00000039560	RAI14	retinoic acid induced 14
chr10	48378277	48378982	706	*	776000	15800000	Intron (ENST00000395611.7/5599, intron 1 of 11)	10	48306639	48439360	132722	1	5599	71638	ENSG00000107643	MAPK8	mitogen-activated protein kinase 8
chr4	107155399	107156015	617	*	778000	15900000	Intron (ENST00000513208.5/27123, intron 2 of 4)	4	107258700	107301870	43171	1	102725220	-102685	NA	LOC102725220	uncharacterized LOC102725220
chr5	68012644	68012959	316	*	786000	16000000	Distal Intergenic	5	67699429	67902600	203172	2	105379005	-110044	NA	NA	NA
chr8	53062805	53063175	371	*	787000	16000000	Distal Intergenic	8	53177571	53242683	65113	1	105375836	-114396	NA	LOC105375836	uncharacterized LOC105375836
chr12	10301160	10301610	451	*	787000	16000000	Intron (ENST00000544747.5/3824, intron 1 of 5)	12	10280330	10291284	10955	2	105369656	-9876	NA	LOC105369656	uncharacterized LOC105369656
chr12	100437518	100437926	409	*	787000	16000000	Distal Intergenic	12	100473708	100564414	90707	1	9971	-35782	ENSG00000012504	NR1H4	nuclear receptor subfamily 1 group H member 4
chr19	30049132	30049755	624	*	788000	16000000	Distal Intergenic	19	30078133	30085893	7761	1	107985271	-28378	NA	LOC107985271	uncharacterized LOC107985271
chr18	67335953	67336314	362	*	799000	1620000	Distal Intergenic	18	67516546	67899619	383074	1	643542	-180232	ENSG00000265533	DSEL-AS1	DSEL antisense RNA 1
chr1	207948984	207949406	423	*	808000	16400000	Distal Intergenic	1	207959292	207969329	10038	1	105372883	-9886	NA	LINC02767	long intergenic non-protein coding RNA 2767
chr7	23048624	23049014	391	*	808000	16400000	Distal Intergenic	7	22920232	23014130	93899	2	84668	-34494	ENSG00000122591	HYCC1	hyccin PI4KA lipid kinase complex subunit 1
chr7	98284208	98284918	711	*	809000	16400000	Intron (ENST00000456357.6/25798, intron 2 of 2)	7	98252379	98310441	58063	1	25798	31829	ENSG00000164713	BRI3	brain protein I3
chr7	78777947	78778395	449	*	82300	16700000	Intron (ENST00000354212.9/9863, intron 2 of 21)	7	79008988	79012277	3290	1	100874021	-230593	ENSG00000226978	MAGI2-AS2	MAGI2 antisense RNA 2
chr6	5190461	5191677	1217	*	827000	16700000	Intron (ENST00000468929.5/57128, intron 1 of 1)	6	5148233	5148322	90	2	100500900	-42139	ENSG00000265083	MIR3691	microRNA 3691
chr5	131987983	131988663	681	*	829000	1670000	3' UTR	5	132003592	132007022	3431	1	101927693	-14929	ENSG00000223548	ACSL6-AS1	ACSL6 antisense RNA 1
chr5	140241132	140241883	752	*	829000	1670000	Intron (ENST00000509589.5/84418, intron 2 of 3)	5	140245035	140303113	58079	2	5201	61230	ENSG00000113068	PFDN1	prefoldin subunit 1
chr7	77308872	77309718	847	*	834000	16800000	Intron (ENST00000488998.1/57639, intron 2 of 2)	7	77246340	77258123	11784	2	102723791	-50749	NA	LOC102723791	uncharacterized LOC102723791
chr3	43327146	43327603	458	*	83700	16900000	Intron (ENST00000454177.5/54861, intron 4 of 7)	3	43346923	43352152	5230	2	100873954	24549	NA	SNRK-AS1	SNRK antisense RNA 1
chr9	4984658	4985282	625	*	841000	16900000	Promoter (<=1kb)	9	4984390	5129948	145559	1	3717	268	ENSG00000096968	JAK2	Janus kinase 2
chr20	49750855	49751697	843	*	842000	16900000	Distal Intergenic	20	49632945	49713878	80934	2	9334	-36977	ENSG00000158470	B4GALT5	beta-1,4-galactosyltransferase 5
chr8	125655550	125656055	506	*	843000	17000000	Intron (ENST00000651999.1/105375746, intron 3 of 7)	8	125749055	125750241	1187	2	105375747	94186	ENSG00000253470	LOC105375747	uncharacterized LOC105375747
chr3	129016224	129017327	1104	*	84500	17000000	Intron (ENST00000683648.1/79825, intron 2 of 7)	3	128909866	129002690	92825	2	57501	-13534	ENSG00000114656	CFAP92	cilia and flagella associated protein 92 (putative)
chr12	22415781	22416184	404	*	851000	17100000	Intron (ENST00000661495.1/105369692, intron 1 of 3)	12	22409237	22618868	209632	1	105369692	6544	NA	C2CD5-AS1	C2CD5 antisense RNA 1
chr3	129633857	129634600	744	*	856000	17200000	Distal Intergenic	3	129555214	129606676	51463	2	23129	-27181	ENSG00000004399	PLXND1	plexin D1
chr1	27658983	27659644	662	*	861000	1730000	Distal Intergenic	1	27660328	27666279	5952	2	111216282	6635	ENSG00000233975	LINC02574	long intergenic non-protein coding RNA 2574
chr12	109823127	109823630	504	*	862000	1730000	Intron (ENST00000674908.1/59341, intron 1 of 15)	12	109833348	109833436	89	1	100616454	-9718	ENSG00000263510	MIR4497	microRNA 4497
chr1	207174969	207175362	394	*	86200	1730000	Exon (ENST00000415474.1/ENST00000415474.1, exon 7 of 11)	1	207104233	207144972	40740	1	722	70736	ENSG00000123838	C4BPA	complement component 4 binding protein alpha
chr19	52566636	52567147	512	*	863000	1730000	Intron (ENST00000478039.1/388558, intron 1 of 2)	19	52570273	52633353	63081	1	55762	-3126	ENSG00000167562	ZNF701	zinc finger protein 701
chr4	12761495	12762130	636	*	863000	1730000	Distal Intergenic	4	12223445	12251286	27842	1	101929019	538050	ENSG00000251210	LINC02270	long intergenic non-protein coding RNA 2270
chr7	116616559	116617034	476	*	865000	17300000	Intron (ENST00000650435.1/100996266, intron 2 of 5)	7	116563594	116663829	100236	2	100996266	46795	NA	COMETT	cytosolic oncogenic antisense to MET transcript
chr14	92578655	92579066	412	*	8700	1740000	Intron (ENST00000216487.12/79890, intron 3 of 9)	14	92513781	92688994	175214	1	79890	64874	ENSG00000100599	RIN3	Ras and Rab interactor 3
chr20	17421470	17421938	469	*	876000	1750000	Intron (ENST00000377899.5/5126, intron 7 of 12)	20	17493905	17569220	75316	2	631	147282	ENSG00000125864	BFSP1	beaded filament structural protein 1
chr4	5179753	5180356	604	*	880000	17500000	Intron (ENST00000282908.10/55351, intron 3 of 11)	4	5051480	5500994	449515	1	55351	128273	ENSG00000152953	STK32B	serine/threonine kinase 32B
chr8	87918458	87919039	582	*	880000	17500000	Distal Intergenic	8	87870747	87874015	3269	2	138009	-44443	ENSG00000176566	DCAF4L2	DDB1 and CUL4 associated factor 4 like 2
chr7	104805715	104806673	959	*	880000	17500000	Promoter (1-2kb)	7	104768669	104804107	35439	2	645591	-1608	ENSG00000226869	LHFPL3-AS1	LHFPL3 antisense RNA 1
chr2	6027067	6027474	408	*	880000	17500000	Distal Intergenic	2	5974662	5974732	71	1	102465693	52405	ENSG00000276733	MIR7158	microRNA 7158
chr14	87430818	87431175	358	*	880000	17500000	Intron (ENST00000557070.1/105370610, intron 3 of 6)	14	87353070	87573022	219953	2	105370610	141847	NA	LINC02296	long intergenic non-protein coding RNA 2296
chr1	191578104	191578487	384	*	882000	17500000	Distal Intergenic	1	191823432	192011260	187829	1	107985457	-244945	NA	LINC02770	long intergenic non-protein coding RNA 2770
chr3	129268555	129269246	692	*	889000	1770000	Promoter (2-3kb)	3	129272146	129272243	98	1	102465496	-2900	ENSG00000278658	MIR6826	microRNA 6826
chr7	96781894	96782311	418	*	889000	1770000	Distal Intergenic	7	96481626	96709880	228255	2	7979	-72014	ENSG00000127922	SEM1	SEM1 26S proteasome subunit
chr3	178170834	178171109	276	*	896000	17800000	Intron (ENST00000651726.1/ENST00000651726.1, intron 1 of 3)	3	178272932	178844429	571498	1	10242	-101823	ENSG00000197584	KCNMB2	potassium calcium-activated channel subfamily M regulatory beta subunit 2
chr8	89609154	89609527	374	*	900000	17800000	Exon (ENST00000685145.1/101929709, exon 9 of 9)	8	89616722	89757383	140662	2	112268015	147856	NA	LOC112268015	uncharacterized LOC112268015
chr17	5368032	5368410	379	*	902000	1790000	Exon (ENST00000537505.6/9135, exon 12 of 18)	17	5419641	5432877	13237	1	84268	-51231	ENSG00000129197	RPAIN	RPA interacting protein
chr16	265627	266305	679	*	904000	17900000	Promoter (2-3kb)	16	268727	283010	14284	1	398	-2422	ENSG00000242173	ARHGDIG	Rho GDP dissociation inhibitor gamma
chr2	204506070	204506456	387	*	904000	17900000	Intron (ENST00000456384.1/ENST00000456384.1, intron 1 of 1)	2	204473834	204476025	2192	1	105373845	32236	ENSG00000237843	LOC105373845	uncharacterized LOC105373845
chr6	25295767	25296371	605	*	907000	17900000	Intron (ENST00000461945.1/55604, intron 2 of 8)	6	25279078	25620530	341453	1	55604	16689	ENSG00000079691	CARMIL1	capping protein regulator and myosin 1 linker 1
chr4	173146522	173146953	432	*	90900	18000000	Intron (ENST00000663396.1/101930370, intron 3 of 4)	4	173168811	173323967	155157	1	51809	-21858	ENSG00000109586	GALNT7	polypeptide N-acetylgalactosaminyltransferase 7
chr3	141231398	141231911	514	*	91000	18000000	Promoter (2-3kb)	3	141228726	141367753	139028	1	92370	2672	ENSG00000155893	PXYLP1	2-phosphoxylose phosphatase 1
chr7	44678242	44679878	1637	*	922000	18200000	Intron (ENST00000439616.6/4967, intron 6 of 19)	7	44748581	44769881	21301	1	83637	-68703	ENSG00000122515	ZMIZ2	zinc finger MIZ-type containing 2
chr5	133312872	133313575	704	*	930000	18300000	Intron (ENST00000265342.12/23105, intron 5 of 15)	5	133387773	133388549	777	1	105379180	-74198	NA	CTB-3M24.3	uncharacterized CTB-3M24.3
chr20	63655131	63655929	799	*	933000	18400000	Promoter (1-2kb)	20	63639705	63657682	17978	2	50861	1753	ENSG00000197457	STMN3	stathmin 3
chr1	155127003	155128102	1100	*	93300	18400000	Promoter (<=1kb)	1	155127876	155134899	7024	1	1942	0	ENSG00000169242	EFNA1	ephrin A1
chr20	15241854	15242367	514	*	945000	18600000	Intron (ENST00000217246.8/140733, intron 6 of 16)	20	14884250	14929528	45279	2	100379174	-312326	ENSG00000235914	MACROD2-AS1	MACROD2 antisense RNA 1
chr20	62795322	62796034	713	*	946000	18600000	Promoter (<=1kb)	20	62796473	62801729	5257	1	55257	-439	ENSG00000101189	MRGBP	MRG domain binding protein
chr17	30363786	30364294	509	*	947000	18600000	Distal Intergenic	17	30378927	30469989	91063	1	1362	-14633	ENSG00000108582	CPD	carboxypeptidase D
chr2	169694457	169694812	356	*	94900	18600000	Promoter (<=1kb)	2	169694488	169776989	82502	1	100526832	0	ENSG00000213160	PHOSPHO2-KLHL23	PHOSPHO2-KLHL23 readthrough
chr11	76533289	76534222	934	*	949000	18600000	Intron (ENST00000695367.1/56946, intron 15 of 21)	11	76444923	76553031	108109	1	56946	88366	ENSG00000158636	EMSY	EMSY transcriptional repressor, BRCA2 interacting
chr20	49887238	49888705	1468	*	956000	18700000	3' UTR	20	49903391	49915529	12139	2	9825	26824	ENSG00000158480	SPATA2	spermatogenesis associated 2
chr3	147238111	147238412	302	*	959000	18800000	Intron (ENST00000473299.1/ENST00000473299.1, intron 2 of 5)	3	147042246	147370435	328190	2	112268449	132023	NA	LOC112268449	uncharacterized LOC112268449
chr4	110654387	110654728	342	*	961000	1880000	Distal Intergenic	4	110617423	110642123	24701	2	5308	-12264	ENSG00000164093	PITX2	paired like homeodomain 2
chr12	31756898	31757568	671	*	961000	1880000	Distal Intergenic	12	31671142	31729121	57980	2	196394	-27777	ENSG00000151743	AMN1	antagonist of mitotic exit network 1 homolog
chr5	148825859	148826982	1124	*	963000	18800000	Promoter (<=1kb)	5	148826611	148828623	2013	1	154	0	ENSG00000169252	ADRB2	adrenoceptor beta 2
chr10	78265265	78265912	648	*	966000	18900000	Promoter (1-2kb)	10	78267310	78396465	129156	1	414243	-1398	ENSG00000230417	LINC00595	long intergenic non-protein coding RNA 595
chr7	87140431	87140775	345	*	981000	19200000	Distal Intergenic	7	87152409	87196337	43929	1	9988	-11634	ENSG00000135164	DMTF1	cyclin D binding myb like transcription factor 1
chr11	90509045	90509395	351	*	988000	19300000	Intron (ENST00000649150.1/101929222, intron 2 of 7)	11	90555774	90555857	84	2	100616186	46462	ENSG00000266703	MIR4490	microRNA 4490
chr4	69064433	69064894	462	*	994000	19400000	Intron (ENST00000502942.5/7364, intron 1 of 5)	4	69051363	69112987	61625	1	7364	13070	ENSG00000171234	UGT2B7	UDP glucuronosyltransferase family 2 member B7
chr1	21237967	21238907	941	*	997000	19400000	Exon (ENST00000415912.6/1889, exon 11 of 19)	1	21293290	21299874	6585	1	100506801	-54383	ENSG00000231105	ECE1-AS1	ECE1 antisense RNA 1
chr3	124563517	124563968	452	*	1000000	19500000	Intron (ENST00000682506.1/8997, intron 34 of 59)	3	124730433	124749273	18841	1	7372	-166465	ENSG00000114491	UMPS	uridine monophosphate synthetase
chr7	44257574	44258389	816	*	1010000	19600000	Intron (ENST00000700283.1/816, intron 3 of 20)	7	44200959	44214294	13336	1	10652	56615	ENSG00000106636	YKT6	YKT6 v-SNARE homolog
chr1	180535571	180536076	506	*	1020000	19800000	Intron (ENST00000673955.1/148756, intron 1 of 2)	1	180509380	180566523	57144	1	148756	26191	ENSG00000236719	OVAAL	ovarian adenocarcinoma amplified long non-coding RNA
chr1	6422810	6423899	1090	*	1020000	1980000	Promoter (<=1kb)	1	6412418	6424670	12253	2	54626	771	ENSG00000069812	HES2	hes family bHLH transcription factor 2
chr8	40578671	40578953	283	*	1030000	20000000	Intron (ENST00000297737.11/79698, intron 6 of 6)	8	40369981	40402010	32030	1	105379388	208690	ENSG00000253354	LOC105379388	uncharacterized LOC105379388
chr4	177484489	177485916	1428	*	1030000	20000000	Intron (ENST00000654463.1/285500, intron 1 of 4)	4	177442519	177677126	234608	1	285500	41970	NA	AGA-DT	AGA divergent transcript
chr3	143167998	143168439	442	*	1040000	20200000	Distal Intergenic	3	143119771	143124014	4244	1	9435	48227	ENSG00000175040	CHST2	carbohydrate sulfotransferase 2
chr17	80987946	80988540	595	*	1050000	20300000	Distal Intergenic	17	80991598	81009517	17920	1	79643	-3058	ENSG00000176108	CHMP6	charged multivesicular body protein 6
chr15	68305085	68305965	881	*	1080000	20800000	Intron (ENST00000315757.9/22801, intron 28 of 29)	15	68277745	68295862	18118	1	10116	27340	ENSG00000169018	FEM1B	fem-1 homolog B
chr22	50620622	50621934	1313	*	1080000	21000000	Distal Intergenic	22	50622754	50628173	5420	2	410	6239	ENSG00000100299	ARSA	arylsulfatase A
chr10	97713726	97714969	1244	*	1090000	21100000	Promoter (<=1kb)	10	97713173	97718150	4978	1	83742	553	ENSG00000155254	MARVELD1	MARVEL domain containing 1
chr4	781841	782658	818	*	1090000	21100000	Promoter (<=1kb)	4	760202	781866	21665	2	100129917	0	ENSG00000249592	PCGF3-AS1	PCGF3 antisense RNA 1
chr13	26744882	26745480	599	*	1090000	21100000	Distal Intergenic	13	26755200	26760786	5587	2	2835	15306	ENSG00000132975	GPR12	G protein-coupled receptor 12
chr6	145305778	145306176	399	*	1100000	21200000	Intron (ENST00000648178.1/ENST00000648178.1, intron 1 of 1)	6	145382535	145736023	353489	2	7957	429847	ENSG00000112425	EPM2A	EPM2A glucan phosphatase, laforin
chr1	203992599	203993030	432	*	1110000	2150000	Distal Intergenic	1	203996532	204008930	12399	1	105371689	-3502	ENSG00000286383	LOC105371689	uncharacterized LOC105371689
chr5	21152685	21153021	337	*	1120000	21600000	Distal Intergenic	5	20967211	21032845	65635	2	105374678	-119840	NA	LOC105374678	uncharacterized LOC105374678
chr5	171943165	171943504	340	*	1130000	21700000	Intron (ENST00000517395.6/23291, intron 2 of 13)	5	171861549	172006873	145325	2	23291	63369	ENSG00000072803	FBXW11	F-box and WD repeat domain containing 11
chr2	201909073	201909792	720	*	113000	21700000	Distal Intergenic	2	201790461	201895550	105090	1	65061	118612	ENSG00000138395	CDK15	cyclin dependent kinase 15
chr13	77231186	77231615	430	*	1130000	21700000	Intron (ENST00000682321.1/23077, intron 18 of 84)	13	77042474	77327094	284621	2	23077	95479	ENSG00000005810	MYCBP2	MYC binding protein 2
chr17	7915317	7916618	1302	*	1140000	21900000	Promoter (<=1kb)	17	7913339	7916289	2951	2	284023	0	ENSG00000179859	RNF227	ring finger protein 227
chr11	91708134	91708500	367	*	1140000	21900000	Distal Intergenic	11	91794319	91872086	77768	1	105369428	-85819	NA	LINC02756	long intergenic non-protein coding RNA 2756
chr9	136881682	136883054	1373	*	1140000	21900000	Promoter (<=1kb)	9	136881912	136926607	44696	1	7186	0	ENSG00000127191	TRAF2	TNF receptor associated factor 2
chr1	112704642	112705404	763	*	1140000	2190000	5' UTR	1	112701127	112711224	10098	2	389	5820	ENSG00000155366	RHOC	ras homolog family member C
chr6	16681338	16681898	561	*	1150000	22000000	Intron (ENST00000244769.8/6310, intron 3 of 8)	6	16761138	16763947	2810	1	101928433	-79240	NA	ATXN1-AS1	ATXN1 antisense RNA 1
chr17	82022634	82023540	907	*	1170000	22400000	Promoter (<=1kb)	17	82023305	82031151	7847	1	201255	0	ENSG00000169683	LRRC45	leucine rich repeat containing 45
chr17	49361752	49362447	696	*	1170000	22500000	Promoter (<=1kb)	17	49289206	49362473	73268	2	22834	26	ENSG00000198740	ZNF652	zinc finger protein 652
chr20	46598582	46599827	1246	*	1180000	22600000	Intron (ENST00000290317.9/64849, intron 4 of 12)	20	46540946	46550654	9709	2	128506	-47928	ENSG00000149635	OCSTAMP	osteoclast stimulatory transmembrane protein
chr15	63372311	63373072	762	*	1180000	22600000	Intron (ENST00000178638.8/771, intron 2 of 10)	15	63321378	63381846	60469	2	771	8774	ENSG00000074410	CA12	carbonic anhydrase 12
chr3	100833571	100833931	361	*	1190000	22600000	Intron (ENST00000471714.6/25890, intron 29 of 67)	3	100709295	100748964	39670	1	10342	124276	ENSG00000114354	TFG	trafficking from ER to golgi regulator
chr1	41884994	41885430	437	*	1190000	22600000	Intron (ENST00000372584.5/59269, intron 1 of 7)	1	41506365	42035925	529561	2	59269	150495	ENSG00000127124	HIVEP3	HIVEP zinc finger 3
chr1	110994117	110994435	319	*	1190000	22700000	Distal Intergenic	1	110947190	110963965	16776	2	55791	-30152	ENSG00000121931	LRIF1	ligand dependent nuclear receptor interacting factor 1
chr8	143948288	143949267	980	*	1190000	22700000	Intron (ENST00000322810.8/5339, intron 1 of 31)	8	143945191	143945279	89	2	724031	-3009	ENSG00000207574	MIR661	microRNA 661
chr1	184603256	184603596	341	*	1190000	22700000	Intron (ENST00000235307.7/81563, intron 5 of 5)	1	184664282	184668535	4254	1	105371648	-60686	NA	LOC105371648	uncharacterized LOC105371648
chr21	45244827	45245619	793	*	1200000	22900000	Intron (ENST00000660971.1/114042, intron 1 of 2)	21	45234308	45264548	30241	1	114042	10519	ENSG00000182586	LINC00334	long intergenic non-protein coding RNA 334
chr11	104827771	104828178	408	*	1210000	23000000	Distal Intergenic	11	104885718	104898670	12953	2	100506742	70492	ENSG00000204403	CASP12	caspase 12 (gene/pseudogene)
chr8	142726577	142727602	1026	*	123000	23400000	Promoter (<=1kb)	8	142701857	142727016	25160	2	100288181	0	ENSG00000253741	LNCOC1	lncRNA associated with ovarian cancer 1
chr17	63785517	63786017	501	*	1240000	23500000	Intron (ENST00000581135.5/11325, intron 1 of 2)	17	63745255	63776351	31097	2	57003	-9166	ENSG00000108588	CCDC47	coiled-coil domain containing 47
chr17	81832775	81833886	1112	*	1240000	23500000	5' UTR	17	81843159	81860856	17698	2	5034	26970	ENSG00000185624	P4HB	prolyl 4-hydroxylase subunit beta
chr12	69555506	69555948	443	*	124000	23500000	Intron (ENST00000547219.5/10818, intron 4 of 6)	12	69584723	69584822	100	1	100500868	-28775	ENSG00000283677	MIR3913-2	microRNA 3913-2
chr11	75348031	75348712	682	*	1240000	23500000	Promoter (2-3kb)	11	75260122	75351705	91584	2	408	2993	ENSG00000137486	ARRB1	arrestin beta 1
chr1	47881852	47882393	542	*	1250000	23600000	Intron (ENST00000606738.3/388630, intron 2 of 6)	1	47760528	47997385	236858	2	388630	114992	ENSG00000269113	TRABD2B	TraB domain containing 2B
chr6	2999442	3000218	777	*	1250000	2370000	Promoter (<=1kb)	6	2989335	2999604	10270	2	105374888	0	NA	NQO2-AS1	NQO2 antisense RNA 1
chr3	129665005	129665427	423	*	1260000	23800000	Intron (ENST00000432054.6/23023, intron 2 of 3)	3	129555214	129606676	51463	2	23129	-58329	ENSG00000004399	PLXND1	plexin D1
chr3	72822202	72822694	493	*	1270000	24000000	Intron (ENST00000325599.13/55164, intron 6 of 10)	3	72749277	72861914	112638	2	55164	39220	ENSG00000144736	SHQ1	SHQ1, H/ACA ribonucleoprotein assembly factor
chr11	132976349	132976690	342	*	1270000	24000000	Intron (ENST00000524381.6/4978, intron 1 of 7)	11	132414977	133532501	1117525	2	4978	555811	ENSG00000183715	OPCML	opioid binding protein/cell adhesion molecule like
chr13	110027493	110028503	1011	*	1280000	24200000	Intron (ENST00000614099.1/101927646, intron 2 of 2)	13	110053285	110054952	1668	1	104355146	-24782	ENSG00000231428	LINC00396	long intergenic non-protein coding RNA 396
chr19	5686839	5687535	697	*	1280000	24200000	5' UTR	19	5680604	5690327	9724	1	374875	6235	ENSG00000167733	HSD11B1L	hydroxysteroid 11-beta dehydrogenase 1 like
chr16	57810088	57810811	724	*	1290000	24300000	Exon (ENST00000335616.3/388282, exon 1 of 4)	16	57798186	57816946	18761	1	388282	11902	ENSG00000187185	LOC388282	uncharacterized LOC388282
chr19	46859906	46861039	1134	*	1310000	2460000	Promoter (<=1kb)	19	46860997	47005077	144081	1	2909	0	ENSG00000160007	ARHGAP35	Rho GTPase activating protein 35
chr20	44495387	44496335	949	*	1310000	2460000	3' UTR	20	44475874	44494603	18730	1	79183	19513	ENSG00000124120	TTPAL	alpha tocopherol transfer protein like
chrX	123169430	123169788	359	*	1330000	25000000	Distal Intergenic	23	123184153	123490915	306763	1	2892	-14365	ENSG00000125675	GRIA3	glutamate ionotropic receptor AMPA type subunit 3
chr11	95699221	95699619	399	*	1360000	25500000	Promoter (1-2kb)	11	95698086	95700623	2538	1	107984377	1135	NA	LOC107984377	uncharacterized LOC107984377
chr16	31808305	31808961	657	*	1360000	25600000	Promoter (<=1kb)	16	31807926	31808844	919	2	317702	0	NA	VN1R3	vomeronasal 1 receptor 3
chr20	48909072	48909673	602	*	1390000	2610000	Distal Intergenic	20	48921711	49036693	114983	1	10564	-12038	ENSG00000124198	ARFGEF2	ADP ribosylation factor guanine nucleotide exchange factor 2
chr2	30178700	30179264	565	*	1400000	262000	Distal Intergenic	2	30187434	30187566	133	1	109616960	-8170	ENSG00000207187	SNORA10B	small nucleolar RNA, H/ACA box 10B
chr11	104968352	104968802	451	*	1400000	26300000	Promoter (<=1kb)	11	104942866	104969366	26501	2	837	564	ENSG00000196954	CASP4	caspase 4
chr8	138597834	138598317	484	*	1400000	26300000	Intron (ENST00000341807.8/169044, intron 35 of 38)	8	138130023	138497261	367239	2	51059	-100573	ENSG00000147724	FAM135B	family with sequence similarity 135 member B
chr5	19928856	19929527	672	*	1410000	26400000	Intron (ENST00000382275.6/1016, intron 2 of 12)	5	20305565	20347972	42408	1	102725105	-376038	ENSG00000249854	CDH18-AS1	CDH18 antisense RNA 1
chr8	131827121	131827999	879	*	1420000	26500000	Distal Intergenic	8	131904093	132013642	109550	1	23167	-76094	ENSG00000132294	EFR3A	EFR3 homolog A
chr15	35753637	35754049	413	*	1420000	26500000	Intron (ENST00000501169.3/100507466, intron 2 of 2)	15	35919892	36049537	129646	1	100507480	-165843	ENSG00000259245	LINC02853	long intergenic non-protein coding RNA 2853
chr2	160317091	160317834	744	*	1430000	26700000	Intron (ENST00000474820.5/5937, intron 4 of 15)	2	160099667	160271888	172222	2	3694	-45203	ENSG00000115221	ITGB6	integrin subunit beta 6
chr7	83941367	83941803	437	*	1430000	26700000	Distal Intergenic	7	83363238	83649139	285902	2	9723	-292228	ENSG00000170381	SEMA3E	semaphorin 3E
chr7	97346464	97346767	304	*	1440000	26800000	Distal Intergenic	7	97117698	97181763	64066	1	57001	228766	ENSG00000196636	SDHAF3	succinate dehydrogenase complex assembly factor 3
chr1	19682370	19682983	614	*	1440000	26900000	3' UTR	1	19664875	19680966	16092	1	3362	17495	ENSG00000158748	HTR6	5-hydroxytryptamine receptor 6
chr3	148240465	148240888	424	*	1450000	27000000	Intron (ENST00000662134.1/105374146, intron 1 of 5)	3	148279682	148401084	121403	1	105374149	-38794	NA	LINC02046	long intergenic non-protein coding RNA 2046
chr2	128292676	128293633	958	*	1460000	27200000	Intron (ENST00000469019.1/9394, intron 1 of 2)	2	128236716	128318868	82153	2	9394	25235	ENSG00000136720	HS6ST1	heparan sulfate 6-O-sulfotransferase 1
chr17	28725683	28727349	1667	*	1460000	27200000	Promoter (<=1kb)	17	28725897	28743455	17559	1	284086	0	ENSG00000160602	NEK8	NIMA related kinase 8
chr1	115491343	115491908	566	*	1470000	27200000	Distal Intergenic	1	115356664	115364897	8234	2	112268234	-126446	ENSG00000287103	LOC112268234	uncharacterized LOC112268234
chr5	10599846	10600292	447	*	1470000	2730000	Intron (ENST00000296657.7/651746, intron 1 of 3)	5	10564070	10657816	93747	1	651746	35776	ENSG00000164236	ANKRD33B	ankyrin repeat domain 33B
chr4	156933983	156934302	320	*	1480000	27500000	Intron (ENST00000502773.6/56034, intron 1 of 5)	4	156760454	156971799	211346	2	56034	37497	ENSG00000145431	PDGFC	platelet derived growth factor C
chr3	12741022	12741615	594	*	1490000	27600000	Exon (ENST00000476331.5/55287, exon 1 of 8)	3	12733528	12769457	35930	2	55287	27842	ENSG00000088726	TMEM40	transmembrane protein 40
chr11	79092985	79093462	478	*	1490000	27600000	Exon (ENST00000525952.1/ENST00000525952.1, exon 2 of 4)	11	79402022	79402109	88	2	100126333	308647	ENSG00000211997	MIR708	microRNA 708
chr14	23814872	23815323	452	*	1490000	27600000	Distal Intergenic	14	23630115	23645639	15525	1	10202	184757	ENSG00000100867	DHRS2	dehydrogenase/reductase 2
chr7	135536210	135536544	335	*	1500000	27800000	Distal Intergenic	7	135557917	135648757	90841	1	23165	-21373	ENSG00000155561	NUP205	nucleoporin 205
chr2	168782297	168782698	402	*	1520000	28100000	Intron (ENST00000669918.1/100861402, intron 1 of 2)	2	168771951	168786961	15011	2	100861402	4263	ENSG00000227617	CERS6-AS1	CERS6 antisense RNA 1
chr13	114036178	114036666	489	*	1550000	28600000	Exon (ENST00000542651.2/22821, exon 1 of 6)	13	113923052	113928991	5940	2	100861555	-107187	NA	SWINGN	SWI/SNF complex interacting GAS6 enhancer non-coding RNA
chr5	145562977	145563424	448	*	1560000	2890000	Intron (ENST00000510259.5/153768, intron 1 of 2)	5	145471799	145835369	363571	2	153768	271945	ENSG00000186314	PRELID2	PRELI domain containing 2
chr11	66906111	66907252	1142	*	1560000	2890000	Intron (ENST00000529047.6/5091, intron 3 of 22)	11	66934434	66934506	73	2	100423029	27254	ENSG00000266423	MIR3163	microRNA 3163
chr7	20598414	20599370	957	*	1560000	2890000	Distal Intergenic	7	20615667	20777038	161372	1	340273	-16297	ENSG00000004846	ABCB5	ATP binding cassette subfamily B member 5
chr7	127751199	127751703	505	*	157000	28900000	Intron (ENST00000354725.8/27044, intron 10 of 23)	7	127652194	128092609	440416	1	27044	99005	ENSG00000197157	SND1	staphylococcal nuclease and tudor domain containing 1
chr15	56941641	56942034	394	*	1580000	29100000	Intron (ENST00000438423.6/6938, intron 3 of 20)	15	56918623	57299281	380659	1	6938	23018	ENSG00000140262	TCF12	transcription factor 12
chr13	97285313	97286181	869	*	1580000	29100000	Intron (ENST00000397601.5/10150, intron 2 of 6)	13	97278768	97295400	16633	2	101927385	9219	NA	LOC101927385	uncharacterized LOC101927385
chr9	113228122	113228647	526	*	158000	29200000	Intron (ENST00000374212.5/1317, intron 1 of 4)	9	113221544	113264492	42949	1	1317	6578	ENSG00000136868	SLC31A1	solute carrier family 31 member 1
chr4	6727166	6727673	508	*	159000	29200000	Distal Intergenic	4	6716174	6717664	1491	1	55330	10992	ENSG00000186222	BLOC1S4	biogenesis of lysosomal organelles complex 1 subunit 4
chr8	86760891	86761298	408	*	1590000	29300000	Exon (ENST00000519041.1/107986895, exon 2 of 3)	8	86553977	86743675	189699	2	54714	-17216	ENSG00000170289	CNGB3	cyclic nucleotide gated channel subunit beta 3
chr3	36492068	36492633	566	*	1590000	29300000	Intron (ENST00000457375.6/6769, intron 3 of 8)	3	36380503	36548007	167505	1	6769	111565	ENSG00000144681	STAC	SH3 and cysteine rich domain
chr16	87963465	87963894	430	*	1610000	2960000	5' UTR	16	87949244	88077318	128075	1	54971	14221	ENSG00000172530	BANP	BTG3 associated nuclear protein
chr8	130611799	130612209	411	*	1610000	29600000	Intron (ENST00000523502.1/ENST00000523502.1, intron 1 of 2)	8	130052104	130443674	391571	2	50807	-168125	ENSG00000153317	ASAP1	ArfGAP with SH3 domain, ankyrin repeat and PH domain 1
chr6	101531732	101532453	722	*	1620000	2960000	Intron (ENST00000683774.1/2898, intron 6 of 16)	6	101452917	101454245	1329	2	101927388	-77487	ENSG00000287397	LOC101927388	uncharacterized LOC101927388
chr7	42246048	42246535	488	*	1630000	2980000	Intron (ENST00000678978.1/2737, intron 1 of 2)	7	41960949	42264100	303152	2	2737	17565	ENSG00000106571	GLI3	GLI family zinc finger 3
chr19	2059490	2061940	2451	*	1630000	29800000	Distal Intergenic	19	2037465	2051244	13780	2	2872	-8246	ENSG00000099875	MKNK2	MAPK interacting serine/threonine kinase 2
chr11	112780526	112781214	689	*	1630000	2990000	Distal Intergenic	11	112822806	112835124	12319	2	105369498	53910	NA	LOC105369498	uncharacterized LOC105369498
chr1	172356760	172357074	315	*	1640000	29900000	Intron (ENST00000485254.3/26052, intron 17 of 20)	1	172420685	172468831	48147	1	92346	-63611	ENSG00000180999	C1orf105	chromosome 1 open reading frame 105
chr5	20660574	20661352	779	*	1640000	30000000	Exon (ENST00000657383.1/105374676, exon 2 of 10)	5	20606710	20616441	9732	2	105374677	-44133	NA	LINC02146	long intergenic non-protein coding RNA 2146
chr8	122032426	122032917	492	*	165000	30100000	Intron (ENST00000523792.1/ENST00000523792.1, intron 1 of 2)	8	121668934	121697600	28667	2	105375732	-334826	ENSG00000254209	LINC02855	long intergenic non-protein coding RNA 2855
chr16	69014895	69015301	407	*	1650000	30100000	Intron (ENST00000261778.2/79613, intron 15 of 17)	16	69105653	69118719	13067	1	3038	-90352	ENSG00000103044	HAS3	hyaluronan synthase 3
chr5	10876992	10877351	360	*	1680000	30700000	Distal Intergenic	5	10775058	10777062	2005	2	102723441	-99930	NA	CTD-2154B17.1	uncharacterized CTD-2154B17.1
chr17	21358492	21359535	1044	*	1690000	30700000	Distal Intergenic	17	21376357	21419870	43514	1	3768	-16822	ENSG00000184185	KCNJ12	potassium inwardly rectifying channel subfamily J member 12
chr1	64309387	64310104	718	*	1690000	30800000	Distal Intergenic	1	64203623	64267368	63746	1	148581	105764	ENSG00000177414	UBE2U	ubiquitin conjugating enzyme E2 U
chr6	18390535	18390894	360	*	1690000	3090000	Intron (ENST00000259939.4/255488, intron 1 of 7)	6	18387350	18468870	81521	1	255488	3185	ENSG00000137393	RNF144B	ring finger protein 144B
chr5	80346240	80346705	466	*	1700000	31000000	Distal Intergenic	5	80351021	80351956	936	2	441089	5251	NA	CRSP8P	mediator complex subunit 27 pseudogene
chr2	219987863	219988409	547	*	1710000	3120000	Intron (ENST00000702748.1/105373891, intron 1 of 3)	2	219947834	220035193	87360	1	105373891	40029	NA	LOC105373891	uncharacterized LOC105373891
chr2	32826265	32826988	724	*	1720000	31200000	Promoter (<=1kb)	2	32825359	32946149	120791	1	285045	906	ENSG00000230876	LINC00486	long intergenic non-protein coding RNA 486
chr9	98971019	98972111	1093	*	1720000	3130000	Intron (ENST00000471477.1/1306, intron 2 of 2)	9	98943179	99070792	127614	1	1306	27840	ENSG00000204291	COL15A1	collagen type XV alpha 1 chain
chr2	42754185	42754596	412	*	1730000	31500000	3' UTR	2	42762499	42764135	1637	2	165140	9539	ENSG00000162881	OXER1	oxoeicosanoid receptor 1
chr2	239211697	239212225	529	*	1740000	31500000	Intron (ENST00000345617.7/9759, intron 3 of 26)	2	239305462	239305545	84	1	100423043	-93237	ENSG00000265215	MIR4269	microRNA 4269
chr10	120490480	120491062	583	*	1740000	31600000	Intron (ENST00000398250.6/196051, intron 1 of 6)	10	120457227	120592065	134839	1	196051	33253	ENSG00000203805	PLPP4	phospholipid phosphatase 4
chr20	31570807	31571234	428	*	1760000	31800000	Promoter (2-3kb)	20	31567707	31573263	5557	2	100874042	2029	ENSG00000230613	HM13-AS1	HM13 antisense RNA 1
chr7	41696265	41696717	453	*	1760000	31900000	Promoter (2-3kb)	7	41693884	41779388	85505	1	285954	2381	ENSG00000224116	INHBA-AS1	INHBA antisense RNA 1
chr12	65936034	65936537	504	*	1790000	32400000	Intron (ENST00000403681.7/8091, intron 3 of 4)	12	65851340	65882167	30828	2	100129940	-53867	ENSG00000197301	HMGA2-AS1	HMGA2 antisense RNA 1
chr6	7921672	7922207	536	*	1790000	32400000	Intron (ENST00000439343.2/100526836, intron 4 of 12)	6	7881517	7910788	29272	2	81567	-10884	ENSG00000239264	TXNDC5	thioredoxin domain containing 5
chr16	67967037	67967770	734	*	1800000	32500000	Promoter (1-2kb)	16	67943474	67969601	26128	2	6560	1831	ENSG00000124067	SLC12A4	solute carrier family 12 member 4
chr12	89768807	89769692	886	*	1800000	3260000	Intron (ENST00000651272.1/105369890, intron 2 of 6)	12	89712048	90100763	388716	1	105369890	56759	NA	LOC105369890	uncharacterized LOC105369890
chr1	172168395	172168852	458	*	1810000	3260000	Intron (ENST00000688173.1/26052, intron 13 of 14)	1	172138397	172144840	6444	2	100628315	-23555	NA	DNM3OS	DNM3 opposite strand/antisense RNA
chr5	153959776	153960172	397	*	1830000	33100000	Distal Intergenic	5	153887428	153898987	11560	2	105378238	-60789	ENSG00000251183	LINC01861	long intergenic non-protein coding RNA 1861
chr6	11111842	11112448	607	*	1860000	33500000	Promoter (<=1kb)	6	11102489	11111725	9237	2	405754	-117	ENSG00000244476	ERVFRD-1	endogenous retrovirus group FRD member 1, envelope
chr3	158709564	158710134	571	*	1860000	33500000	Intron (ENST00000237696.10/5918, intron 3 of 5)	3	158732198	158829719	97522	1	64747	-22064	ENSG00000118855	MFSD1	major facilitator superfamily domain containing 1
chr17	45129447	45130515	1069	*	1880000	33900000	Promoter (2-3kb)	17	45132600	45144181	11582	1	79777	-2085	ENSG00000181513	ACBD4	acyl-CoA binding domain containing 4
chr15	74417280	74417702	423	*	189000	33900000	5' UTR	15	74541206	74598131	56926	1	10620	-123504	ENSG00000179361	ARID3B	AT-rich interaction domain 3B
chr1	232578599	232579114	516	*	1890000	34000000	Intron (ENST00000674749.1/57568, intron 2 of 23)	1	232397965	232630571	232607	2	57568	51457	ENSG00000116991	SIPA1L2	signal induced proliferation associated 1 like 2
chr10	8543577	8544257	681	*	1890000	34000000	Distal Intergenic	10	8400860	8461863	61004	1	105376396	142717	NA	LOC105376396	uncharacterized LOC105376396
chr15	75699183	75700978	1796	*	1890000	34000000	Intron (ENST00000308508.5/1464, intron 1 of 9)	15	75674322	75712848	38527	2	1464	11870	ENSG00000173546	CSPG4	chondroitin sulfate proteoglycan 4
chr7	39609136	39609531	396	*	1900000	34000000	Intron (ENST00000432096.2/57002, intron 2 of 2)	7	39621253	39623201	1949	2	107986785	13670	NA	LOC107986785	uncharacterized LOC107986785
chr12	77406213	77406914	702	*	1930000	34500000	Intron (ENST00000550042.2/89795, intron 1 of 8)	12	77324641	78213010	888370	1	89795	81572	ENSG00000067798	NAV3	neuron navigator 3
chr10	96748261	96748539	279	*	1930000	3460000	Promoter (1-2kb)	10	96750288	96750899	612	1	728658	-1749	ENSG00000236552	RPL13AP5	ribosomal protein L13a pseudogene 5
chr13	30578862	30579202	341	*	1940000	34700000	Intron (ENST00000405805.5/3146, intron 1 of 4)	13	30456704	30617597	160894	2	3146	38395	ENSG00000189403	HMGB1	high mobility group box 1
chr3	128153081	128154111	1031	*	1940000	34700000	Promoter (<=1kb)	3	128064778	128153914	89137	2	8607	0	ENSG00000175792	RUVBL1	RuvB like AAA ATPase 1
chr3	14566046	14566725	680	*	1950000	34800000	Distal Intergenic	3	14489107	14556075	66969	2	80852	-9971	ENSG00000144596	GRIP2	glutamate receptor interacting protein 2
chr2	180682935	180683322	388	*	1950000	34900000	Intron (ENST00000429816.1/ENST00000429816.1, intron 1 of 3)	2	180692104	180916939	224836	1	101669767	-8782	ENSG00000281131	SCHLAP1	SWI/SNF complex antagonist associated with prostate cancer 1
chr6	73782994	73783380	387	*	1960000	35000000	Intron (ENST00000422508.6/135228, intron 17 of 31)	6	73693903	73696131	2229	2	101928489	-86863	ENSG00000231652	CD109-AS1	CD109 antisense RNA 1
chr20	45336599	45337424	826	*	1990000	35500000	Intron (ENST00000372733.3/6385, intron 1 of 4)	20	45325288	45348424	23137	2	6385	11000	ENSG00000124145	SDC4	syndecan 4
chr5	34010332	34010778	447	*	1990000	35500000	Promoter (2-3kb)	5	33986165	34008104	21940	2	23600	-2228	ENSG00000242110	AMACR	alpha-methylacyl-CoA racemase
chr11	74581313	74581733	421	*	2000000	35600000	Intron (ENST00000528481.5/10714, intron 1 of 5)	11	74493851	74669117	175267	1	10714	87462	ENSG00000077514	POLD3	DNA polymerase delta 3, accessory subunit
chr3	264661	265040	380	*	2010000	3580000	Intron (ENST00000256509.7/10752, intron 2 of 27)	3	109707	197341	87635	2	101927174	-67320	ENSG00000224318	CHL1-AS2	CHL1 antisense RNA 2
chr2	21354473	21354854	382	*	2020000	35900000	Intron (ENST00000435237.1/105374320, intron 1 of 5)	2	21317660	21561313	243654	1	105374318	36813	NA	LOC105374318	uncharacterized LOC105374318
chr11	88105604	88106353	750	*	2040000	36300000	Intron (ENST00000528458.1/ENST00000528458.1, intron 1 of 2)	11	87847259	88175443	328185	2	23682	69090	ENSG00000123892	RAB38	RAB38, member RAS oncogene family
chr21	15278406	15278866	461	*	2050000	36400000	Intron (ENST00000673790.1/105369292, intron 2 of 3)	21	15263421	15283727	20307	2	105369292	4861	ENSG00000288578	LOC105369292	uncharacterized LOC105369292
chrX	38214519	38215537	1019	*	2060000	36600000	Intron (ENST00000465127.1/7102, intron 3 of 8)	23	38149336	38220924	71589	2	8406	5387	ENSG00000101955	SRPX	sushi repeat containing protein X-linked
chr4	8221743	8222071	329	*	2070000	36700000	Intron (ENST00000508641.2/54436, intron 8 of 16)	4	8182072	8241103	59032	1	54436	39671	ENSG00000125089	SH3TC1	SH3 domain and tetratricopeptide repeats 1
chr17	55609794	55610530	737	*	2080000	36900000	Promoter (2-3kb)	17	55612948	55642230	29283	1	101927389	-2418	NA	LOC101927389	uncharacterized LOC101927389
chr1	161726012	161727913	1902	*	2090000	37000000	3' UTR	1	161721544	161728143	6600	1	127943	4468	ENSG00000162746	FCRLB	Fc receptor like B
chr10	51918803	51919397	595	*	2090000	3710000	Intron (ENST00000401604.8/5592, intron 5 of 17)	10	51695486	51699595	4110	2	23283	-219208	ENSG00000177613	CSTF2T	cleavage stimulation factor subunit 2 tau variant
chr1	176102486	176103134	649	*	2100000	37200000	Intron (ENST00000367667.5/64326, intron 7 of 17)	1	175944831	176207286	262456	2	64326	104152	ENSG00000143207	COP1	COP1 E3 ubiquitin ligase
chr2	20577627	20578651	1025	*	210000	37300000	Intron (ENST00000446825.1/64342, intron 5 of 5)	2	20590775	20592548	1774	2	100874343	13897	ENSG00000231948	HS1BP3-IT1	HS1BP3 intronic transcript 1
chr9	28824681	28825024	344	*	2110000	37400000	Intron (ENST00000698399.1/158038, intron 2 of 6)	9	28863626	28863706	81	2	100126310	38682	ENSG00000215966	MIR876	microRNA 876
chr5	173918393	173918849	457	*	2130000	37700000	Intron (ENST00000265085.10/80315, intron 2 of 9)	5	173888349	173961980	73632	1	80315	30044	ENSG00000113742	CPEB4	cytoplasmic polyadenylation element binding protein 4
chr6	34709472	34709947	476	*	2140000	37800000	Distal Intergenic	6	34587288	34696859	109572	2	64771	-12613	ENSG00000196821	ILRUN	inflammation and lipid regulator with UBA-like and NBR1-like domains
chr2	215396678	215396979	302	*	2150000	38000000	Intron (ENST00000421182.5/2335, intron 23 of 44)	2	215360440	215436073	75634	2	2335	39094	ENSG00000115414	FN1	fibronectin 1
chr17	17590671	17592047	1377	*	2160000	3810000	Promoter (<=1kb)	17	17505563	17591708	86146	2	10400	0	ENSG00000133027	PEMT	phosphatidylethanolamine N-methyltransferase
chr15	37890447	37890735	289	*	2160000	38100000	Distal Intergenic	15	37921939	38040987	119049	1	145942	-31204	ENSG00000166069	TMCO5A	transmembrane and coiled-coil domains 5A
chr9	17930893	17931247	355	*	21700	38100000	Intron (ENST00000680146.1/92949, intron 1 of 29)	9	17906563	18910950	1004388	1	92949	24330	ENSG00000178031	ADAMTSL1	ADAMTS like 1
chr22	17972878	17973411	534	*	2170000	38100000	Intron (ENST00000441493.7/57553, intron 1 of 31)	22	17980868	17980961	94	2	693233	7550	ENSG00000207780	MIR648	microRNA 648
chr16	86307542	86307957	416	*	2170000	38100000	Distal Intergenic	16	86221423	86301303	79881	2	101154687	-6239	NA	LINC01081	long intergenic non-protein coding RNA 1081
chr17	72620018	72620555	538	*	2170000	38100000	Promoter (1-2kb)	17	72290091	72618438	328348	2	100499467	-1580	ENSG00000227036	LINC00673	long intergenic non-protein coding RNA 673
chr4	158805540	158806144	605	*	2180000	38200000	5' UTR	4	158769026	158908050	139025	1	57600	36514	ENSG00000052795	FNIP2	folliculin interacting protein 2
chr1	28601623	28602310	688	*	2180000	38200000	Intron (ENST00000685589.1/6883, intron 3 of 4)	1	28592200	28595449	3250	1	115273	9423	ENSG00000188060	RAB42	RAB42, member RAS oncogene family
chr22	37255011	37255330	320	*	2180000	38400000	Intron (ENST00000699915.1/5880, intron 1 of 6)	22	37225270	37259594	34325	2	5880	4264	ENSG00000128340	RAC2	Rac family small GTPase 2
chr3	128367637	128368273	637	*	2190000	38400000	Intron (ENST00000254730.11/60678, intron 6 of 6)	3	128463594	128472317	8724	1	285224	-95321	ENSG00000242049	DNAJB8-AS1	DNAJB8 antisense RNA 1
chr1	237685696	237686046	351	*	2190000	38400000	Intron (ENST00000366574.7/6262, intron 62 of 104)	1	237862175	237928321	66147	1	100130331	-176129	ENSG00000237250	LOC100130331	POTE ankyrin domain family, member F pseudogene
chr5	54719419	54719953	535	*	2260000	39700000	Intron (ENST00000662448.1/105378969, intron 5 of 5)	5	54663327	54737057	73731	1	105378969	56092	NA	LOC105378969	uncharacterized LOC105378969
chr8	52148307	52149023	717	*	2270000	39700000	Intron (ENST00000689386.1/9705, intron 16 of 25)	8	52194362	52199580	5219	1	101929341	-45339	ENSG00000253551	LOC101929341	uncharacterized LOC101929341
chr1	100889120	100889467	348	*	2280000	39800000	Intron (ENST00000535414.5/2135, intron 1 of 3)	1	100872372	100895179	22808	2	2135	5712	ENSG00000162694	EXTL2	exostosin like glycosyltransferase 2
chr9	86749867	86750245	379	*	2300000	40200000	Distal Intergenic	9	86669349	86708307	38959	2	105376124	-41560	ENSG00000285686	LINC02834	long intergenic non-protein coding RNA 2834
chr1	202184786	202186005	1220	*	2320000	40500000	Exon (ENST00000641549.1/148713, exon 17 of 29)	1	202193799	202319781	125983	1	59352	-7794	ENSG00000133067	LGR6	leucine rich repeat containing G protein-coupled receptor 6
chr11	72417801	72418630	830	*	2340000	4080000	Intron (ENST00000294053.9/81570, intron 2 of 16)	11	72285495	72434680	149186	2	81570	16050	ENSG00000162129	CLPB	caseinolytic mitochondrial matrix peptidase chaperone subunit B
chr7	30028241	30028989	749	*	2340000	40900000	Promoter (<=1kb)	7	30027404	30130483	103080	1	84725	837	ENSG00000106086	PLEKHA8	pleckstrin homology domain containing A8
chr3	89025284	89025659	376	*	2400000	41900000	Distal Intergenic	3	89107621	89482134	374514	1	2042	-81962	ENSG00000044524	EPHA3	EPH receptor A3
chr1	94587641	94587958	318	*	2400000	41900000	Intron (ENST00000413541.1/ENST00000413541.1, intron 1 of 1)	1	94529173	94541759	12587	2	2152	-45882	ENSG00000117525	F3	coagulation factor III, tissue factor
chr5	161096176	161096738	563	*	244000	42500000	Distal Intergenic	5	160931778	160938626	6849	2	285629	-157550	ENSG00000253417	LINC02159	long intergenic non-protein coding RNA 2159
chr18	3446522	3447170	649	*	2460000	42800000	Intron (ENST00000552383.5/7050, intron 2 of 3)	18	3466250	3487045	20796	1	100505592	-19080	ENSG00000266835	GAPLINC	gastric adenocarcinoma associated, positive CD44 regulator, long intergenic non-coding RNA
chr9	85117863	85118166	304	*	2460000	42900000	Distal Intergenic	9	85369591	85444409	74819	2	105376121	326243	ENSG00000285634	LOC105376121	uncharacterized LOC105376121
chr6	150919546	150920364	819	*	2480000	43100000	Intron (ENST00000611279.4/25902, intron 9 of 27)	6	150865679	151101887	236209	1	25902	53867	ENSG00000120254	MTHFD1L	methylenetetrahydrofolate dehydrogenase (NADP+ dependent) 1 like
chr3	149603626	149605060	1435	*	2480000	43200000	Intron (ENST00000360632.8/25937, intron 2 of 6)	3	149658210	149661364	3155	1	100128025	-53150	ENSG00000241313	WWTR1-AS1	WWTR1 antisense RNA 1
chr1	203547287	203547670	384	*	2490000	43200000	Distal Intergenic	1	203494153	203508949	14797	1	26254	53134	ENSG00000188770	OPTC	opticin
chr10	123124643	123125155	513	*	2490000	43200000	Distal Intergenic	10	123135970	123139423	3454	1	340784	-10815	ENSG00000188620	HMX3	H6 family homeobox 3
chr4	52192767	52193175	409	*	2530000	43900000	Distal Intergenic	4	52051304	52097299	45996	1	132671	141463	ENSG00000163071	SPATA18	spermatogenesis associated 18
chr1	217420431	217420763	333	*	2530000	43900000	Distal Intergenic	1	217426992	217631090	204099	2	55105	210327	ENSG00000092978	GPATCH2	G-patch domain containing 2
chr12	49489428	49490137	710	*	2540000	44000000	3' UTR	12	49539030	49558337	19308	1	23416	-48893	ENSG00000135519	KCNH3	potassium voltage-gated channel subfamily H member 3
chr5	77898397	77898851	455	*	2560000	44300000	Distal Intergenic	5	77691166	77868780	177615	2	6902	-29617	ENSG00000171530	TBCA	tubulin folding cofactor A
chr11	96207661	96207976	316	*	2570000	44500000	Intron (ENST00000524717.6/84441, intron 1 of 4)	11	96341438	96341526	89	1	100422991	-133462	ENSG00000266192	MIR1260B	microRNA 1260b
chr11	119992416	119993147	732	*	2570000	44500000	Promoter (1-2kb)	11	119987952	119995037	7086	2	105369528	1890	ENSG00000254863	LINC02744	long intergenic non-protein coding RNA 2744
chr7	28133040	28133561	522	*	2600000	44900000	Intron (ENST00000283928.10/221895, intron 1 of 4)	7	28180322	28243917	63596	1	100128081	-46761	NA	JAZF1-AS1	JAZF1 antisense RNA 1
chr5	121252088	121252428	341	*	2610000	45000000	Intron (ENST00000661647.1/ENST00000661647.1, intron 1 of 2)	5	121313908	121359869	45962	1	102467226	-61480	NA	LOC102467226	uncharacterized LOC102467226
chr1	246632578	246633145	568	*	263000	45300000	Intron (ENST00000483271.1/163882, intron 4 of 7)	1	246690047	246691821	1775	1	102724382	-56902	NA	LOC102724382	uncharacterized LOC102724382
chr20	13158382	13158928	547	*	2640000	4560000	Intron (ENST00000399002.7/55304, intron 10 of 11)	20	13221274	13300651	79378	1	140862	-62346	ENSG00000101230	ISM1	isthmin 1
chr1	173190234	173191398	1165	*	2640000	4560000	Intron (ENST00000281834.4/7292, intron 1 of 2)	1	173039202	173050941	11740	2	8995	-139293	ENSG00000120337	TNFSF18	TNF superfamily member 18
chr10	65039701	65040045	345	*	2660000	45800000	Distal Intergenic	10	64901136	65017639	116504	2	101928887	-22062	ENSG00000224714	LINC02671	long intergenic non-protein coding RNA 2671
chr18	73793253	73793854	602	*	2660000	45800000	Distal Intergenic	18	73683204	73691289	8086	2	105372190	-101964	NA	LOC105372190	uncharacterized LOC105372190
chr3	107026004	107026391	388	*	266000	45800000	Intron (ENST00000660862.1/101929534, intron 3 of 9)	3	107220744	107348464	127721	1	344595	-194353	ENSG00000243701	DUBR	DPPA2 upstream binding RNA
chr9	108569678	108570245	568	*	267000	46000000	Distal Intergenic	9	108854588	108855986	1399	2	10880	285741	ENSG00000148156	ACTL7B	actin like 7B
chr20	41571030	41571448	419	*	2680000	46100000	Intron (ENST00000373233.8/84181, intron 1 of 36)	20	41402083	41618384	216302	2	84181	46936	ENSG00000124177	CHD6	chromodomain helicase DNA binding protein 6
chr1	161486458	161486991	534	*	2690000	46200000	Distal Intergenic	1	161505430	161605099	99670	1	2212	-18439	ENSG00000143226	FCGR2A	Fc gamma receptor IIa
chr2	215681194	215681646	453	*	2690000	46300000	Exon (ENST00000417485.6/102724861, exon 6 of 8)	2	215718043	215720944	2902	1	105373869	-36397	ENSG00000230838	LINC01614	long intergenic non-protein coding RNA 1614
chr2	35503826	35504142	317	*	2700000	46300000	Distal Intergenic	2	35471405	35471486	82	1	100616475	32421	ENSG00000265301	MIR548AD	microRNA 548ad
chr1	234140050	234140444	395	*	2700000	46300000	Intron (ENST00000366618.8/148641, intron 2 of 7)	1	234261706	234274465	12760	1	105373206	-121262	NA	LOC105373206	uncharacterized LOC105373206
chr3	116141533	116142247	715	*	2720000	46600000	Intron (ENST00000490035.7/4045, intron 1 of 6)	3	116360024	116370090	10067	1	101926903	-217777	ENSG00000240922	LSAMP-AS1	LSAMP antisense RNA 1
chr11	126310642	126311655	1014	*	2730000	4670000	Intron (ENST00000263579.5/28960, intron 2 of 5)	11	126294296	126304321	10026	2	105369557	-6321	NA	TIRAP-AS1	TIRAP antisense RNA 1
chr15	65653918	65654405	488	*	2740000	47000000	3' UTR	15	65696833	65696936	104	2	109617020	42531	ENSG00000238311	SNORD13E	small nucleolar RNA, C/D box 13E
chrX	109990009	109990452	444	*	275000	47000000	Distal Intergenic	23	110002631	110182734	180104	1	84187	-12179	ENSG00000157600	TMEM164	transmembrane protein 164
chr11	75313493	75314741	1249	*	2750000	47000000	Intron (ENST00000420843.7/408, intron 1 of 15)	11	75335092	75335186	95	2	442900	20445	ENSG00000199090	MIR326	microRNA 326
chr9	14018173	14018496	324	*	2770000	47300000	Distal Intergenic	9	13927971	13945610	17640	1	100113404	90202	ENSG00000205636	LINC00583	long intergenic non-protein coding RNA 583
chr6	70398915	70399440	526	*	2800000	47800000	Exon (ENST00000418403.3/101928353, exon 3 of 3)	6	70394880	70403117	8238	1	101928353	4035	NA	LINC01610	long intergenic non-protein coding RNA 1610
chr2	14423442	14423809	368	*	2820000	48000000	Distal Intergenic	2	13710531	14400963	690433	2	100499171	-22479	ENSG00000230448	LINC00276	long intergenic non-protein coding RNA 276
chr15	68017185	68017694	510	*	2820000	48100000	Distal Intergenic	15	68054309	68193847	139539	1	8554	-36615	ENSG00000033800	PIAS1	protein inhibitor of activated STAT 1
chr20	8876565	8877134	570	*	2820000	48100000	Intron (ENST00000637919.1/23236, intron 32 of 32)	20	8831186	8831393	208	1	26767	45379	ENSG00000201348	RNU105B	RNA, U105B small nucleolar
chr11	12641390	12642550	1161	*	28300	48100000	Intron (ENST00000656758.1/105376556, intron 2 of 3)	11	12619326	12668495	49170	1	105376556	22064	NA	LOC105376556	uncharacterized LOC105376556
chr11	116478688	116479277	590	*	2830000	48100000	Distal Intergenic	11	116639422	116658295	18874	1	101929011	-160145	ENSG00000237937	LINC02702	long intergenic non-protein coding RNA 2702
chr4	183355402	183355938	537	*	2830000	48200000	Distal Intergenic	4	183321764	183322426	663	2	100132463	-32976	ENSG00000185758	CLDN24	claudin 24
chr19	11142555	11143800	1246	*	2890000	49100000	Intron (ENST00000585567.5/147841, intron 4 of 5)	19	11131520	11155807	24288	2	147841	12007	ENSG00000161888	SPC24	SPC24 component of NDC80 kinetochore complex
chr10	110326106	110327133	1028	*	2890000	49100000	Distal Intergenic	10	110290730	110304938	14209	2	10285	-21168	ENSG00000119953	SMNDC1	survival motor neuron domain containing 1
chr22	19663476	19664346	871	*	289000	49100000	Distal Intergenic	22	19714503	19723319	8817	1	5413	-50157	ENSG00000184702	SEPTIN5	septin 5
chr12	38809799	38810450	652	*	2900000	49200000	Intron (ENST00000331366.10/144402, intron 6 of 19)	12	38906451	38909592	3142	1	107984504	-96001	ENSG00000257718	CPNE8-AS1	CPNE8 antisense RNA 1
chr14	103543707	103544273	567	*	2900000	49200000	Distal Intergenic	14	103529196	103537073	7878	1	115708	14511	ENSG00000166166	TRMT61A	tRNA methyltransferase 61A
chr16	76194063	76195069	1007	*	2900000	49200000	Distal Intergenic	16	76107283	76147779	40497	2	105371349	-46284	NA	LOC105371349	uncharacterized LOC105371349
chr1	205251597	205252078	482	*	2900000	49200000	Intron (ENST00000358024.8/9911, intron 2 of 4)	1	205233821	205236867	3047	2	101929459	-14730	NA	TMCC2-AS1	TMCC2 antisense RNA 1
chr20	59802885	59803470	586	*	2910000	49200000	Intron (ENST00000359926.7/116154, intron 7 of 12)	20	59863564	59933655	70092	2	10388	130185	ENSG00000196074	SYCP2	synaptonemal complex protein 2
chr17	28345380	28345957	578	*	2920000	49300000	3' UTR	17	28335602	28347009	11408	1	7126	9778	ENSG00000109079	TNFAIP1	TNF alpha induced protein 1
chr5	139186502	139186902	401	*	2920000	49300000	Intron (ENST00000394817.7/64374, intron 1 of 9)	5	139273752	139331677	57926	1	9782	-86850	ENSG00000015479	MATR3	matrin 3
chr5	136511183	136511639	457	*	2920000	49300000	Intron (ENST00000653158.1/ENST00000653158.1, intron 4 of 4)	5	136212745	136365545	152801	2	57113	-145638	ENSG00000069018	TRPC7	transient receptor potential cation channel subfamily C member 7
chr7	47298661	47299100	440	*	2930000	49400000	Intron (ENST00000311160.14/64759, intron 23 of 30)	7	47000620	47079128	78509	2	105375268	-219533	NA	LOC105375268	uncharacterized LOC105375268
chr7	44307499	44307946	448	*	2930000	49400000	Intron (ENST00000700284.1/816, intron 1 of 19)	7	44210019	44334577	124559	2	816	26631	ENSG00000058404	CAMK2B	calcium/calmodulin dependent protein kinase II beta
chr7	116583008	116583575	568	*	2940000	49600000	Intron (ENST00000650435.1/100996266, intron 3 of 5)	7	116524994	116561179	36186	1	857	58014	ENSG00000105974	CAV1	caveolin 1
chr11	61534259	61534969	711	*	2990000	50400	Intron (ENST00000539008.6/9066, intron 7 of 12)	11	61508749	61511018	2270	1	390205	25510	ENSG00000204950	LRRC10B	leucine rich repeat containing 10B
chr16	75305361	75306694	1334	*	302000	50900000	Exon (ENST00000570103.5/10428, exon 1 of 3)	16	75228181	75268053	39873	2	9564	-37308	ENSG00000050820	BCAR1	BCAR1 scaffold protein, Cas family member
chr1	182143890	182144641	752	*	304000	51200000	Intron (ENST00000663078.1/400799, intron 3 of 4)	1	182054570	182069253	14684	2	127665	-74637	ENSG00000179930	ZNF648	zinc finger protein 648
chr17	34825605	34826796	1192	*	3050000	51200000	Distal Intergenic	17	34961540	34963777	2238	1	91603	-134744	ENSG00000198783	ZNF830	zinc finger protein 830
chr6	36769184	36769786	603	*	3050000	51200000	Exon (ENST00000650432.1/ENST00000650432.1, exon 1 of 2)	6	36740775	36839444	98670	2	57699	69658	ENSG00000124772	CPNE5	copine 5
chr2	234250060	234250340	281	*	3050000	51200000	Distal Intergenic	2	234050679	234077134	26456	1	6694	199381	ENSG00000072080	SPP2	secreted phosphoprotein 2
chr7	40545865	40546296	432	*	3050000	51200000	Promoter (<=1kb)	7	40538127	40546928	8802	2	101928716	632	ENSG00000203446	SUGCT-AS1	SUGCT antisense RNA 1
chr11	122192847	122193329	483	*	3050000	51200000	Intron (ENST00000660311.1/399959, intron 2 of 4)	11	122152229	122152308	80	2	406892	-40539	ENSG00000207994	MIR100	microRNA 100
chr3	67610542	67610984	443	*	3090000	51900000	Intron (ENST00000493112.5/8801, intron 1 of 10)	3	67360460	67654612	294153	2	8801	43628	ENSG00000172340	SUCLG2	succinate-CoA ligase GDP-forming subunit beta
chr4	169583659	169584081	423	*	3100000	51900000	Intron (ENST00000687054.1/4750, intron 10 of 34)	4	169369704	169612632	242929	2	4750	28551	ENSG00000137601	NEK1	NIMA related kinase 1
chr11	48013272	48013984	713	*	3100000	52000000	Intron (ENST00000698881.1/5795, intron 1 of 24)	11	47980425	48170839	190415	1	5795	32847	ENSG00000149177	PTPRJ	protein tyrosine phosphatase receptor type J
chr4	53315274	53315798	525	*	310000	52000000	Intron (ENST00000401642.8/152579, intron 2 of 8)	4	52872982	53366066	493085	2	152579	50268	ENSG00000184178	SCFD2	sec1 family domain containing 2
chr1	25743587	25744282	696	*	3100000	52000000	Intron (ENST00000374332.9/57134, intron 2 of 11)	1	25800193	25823308	23116	1	57190	-55911	ENSG00000162430	SELENON	selenoprotein N
chr4	16573312	16573805	494	*	3110000	52000000	Intron (ENST00000515064.5/9079, intron 5 of 7)	4	16400430	16512187	111758	1	105374505	172882	NA	LOC105374505	uncharacterized LOC105374505
chr7	91443025	91443751	727	*	3140000	52500000	Intron (ENST00000418395.1/105375392, intron 2 of 5)	7	91311368	91515427	204060	1	105375392	131657	NA	LINC02932	long intergenic non-protein coding RNA 2932
chr13	72959772	72960083	312	*	315000	52700000	Intron (ENST00000326291.11/10464, intron 14 of 17)	13	73054976	73077541	22566	1	688	-94893	ENSG00000102554	KLF5	KLF transcription factor 5
chr6	101614796	101615346	551	*	3160000	52800000	Intron (ENST00000683774.1/2898, intron 6 of 16)	6	101452917	101454245	1329	2	101927388	-160551	ENSG00000287397	LOC101927388	uncharacterized LOC101927388
chr20	54061575	54061952	378	*	3170000	52900000	Intron (ENST00000371435.6/8537, intron 1 of 9)	20	54068408	54068485	78	2	100616225	6533	ENSG00000265595	MIR4756	microRNA 4756
chr21	44865503	44866372	870	*	3230000	53900000	Exon (ENST00000474737.5/754, exon 1 of 4)	21	44849585	44873903	24319	2	754	7531	ENSG00000183255	PTTG1IP	PTTG1 interacting protein
chr6	106377322	106377611	290	*	3280000	54700000	Intron (ENST00000633556.3/202, intron 1 of 21)	6	106360717	106572017	211301	1	202	16605	ENSG00000112297	CRYBG1	crystallin beta-gamma domain containing 1
chr6	9484822	9485186	365	*	3300000	55000000	Distal Intergenic	6	9124221	9161777	37557	2	107986562	-323045	NA	LOC107986562	uncharacterized LOC107986562
chr3	29645345	29645664	320	*	331000	55100000	Intron (ENST00000635992.1/152098, intron 11 of 13)	3	29926811	29934156	7346	2	100873977	288492	ENSG00000235593	RBMS3-AS1	RBMS3 antisense RNA 1
chr17	49865713	49866340	628	*	3350000	55800000	Distal Intergenic	17	49838300	49848069	9770	2	255061	-17644	ENSG00000176358	TAC4	tachykinin precursor 4
chr20	34220620	34221054	435	*	339000	56400000	Intron (ENST00000568305.5/434, intron 1 of 3)	20	34194569	34269344	74776	1	434	26051	ENSG00000101440	ASIP	agouti signaling protein
chr8	54348784	54349201	418	*	3440000	5710000	Distal Intergenic	8	54330687	54330895	209	1	26766	18097	ENSG00000199212	RNU105C	RNA, U105C small nucleolar
chr10	33897419	33897841	423	*	3460000	57500000	Distal Intergenic	10	33909238	33917804	8567	1	114515519	-11397	NA	LINC02629	long intergenic non-protein coding RNA 2629
chr5	156589504	156590677	1174	*	3480000	57700000	Intron (ENST00000517913.5/6444, intron 7 of 9)	5	156704058	156739812	35755	2	105377673	149135	NA	LOC105377673	uncharacterized LOC105377673
chr4	180991000	180991635	636	*	3500000	58000000	Distal Intergenic	4	181064089	181159149	95061	2	728081	167514	ENSG00000248197	LINC00290	long intergenic non-protein coding RNA 290
chr8	16752754	16753112	359	*	3510000	58100000	Intron (ENST00000521411.2/105379297, intron 3 of 3)	8	16250398	16693235	442838	2	101929028	-59519	NA	LOC101929028	uncharacterized LOC101929028
chr4	122420330	122420726	397	*	3510000	58200000	Intron (ENST00000296513.7/132612, intron 11 of 12)	4	122451470	122456725	5256	2	3558	35999	ENSG00000109471	IL2	interleukin 2
chr1	178465148	178465637	490	*	353000	58500000	Intron (ENST00000367649.8/9462, intron 15 of 17)	1	178479240	178499634	20395	2	400797	33997	ENSG00000188585	CLEC20A	C-type lectin domain containing 20A
chr5	56496521	56497039	519	*	3540000	58500000	Distal Intergenic	5	56451627	56481946	30320	2	102467147	-14575	ENSG00000248727	LINC01948	long intergenic non-protein coding RNA 1948
chr1	218674425	218674843	419	*	3550000	58700000	Distal Intergenic	1	218459265	218525978	66714	1	440714	215160	ENSG00000228208	LINC02869	long intergenic non-protein coding RNA 2869
chr1	157090712	157091168	457	*	3610000	59700000	Distal Intergenic	1	157092043	157112412	20370	2	440695	21244	ENSG00000253831	ETV3L	ETS variant transcription factor 3 like
chr3	157081719	157083032	1314	*	3620000	59800000	Promoter (<=1kb)	3	157081738	157088547	6810	1	105374177	0	ENSG00000241544	LINC02029	long intergenic non-protein coding RNA 2029
chr1	152108051	152109305	1255	*	3660000	60500000	Exon (ENST00000614923.2/7062, exon 3 of 3)	1	152106317	152115444	9128	2	7062	6139	ENSG00000159450	TCHH	trichohyalin
chr15	40240199	40240695	497	*	3680000	60700000	5' UTR	15	40250664	40252910	2247	2	644809	12215	ENSG00000176753	PAK6-AS1	PAK6 antisense RNA 1
chr13	50626180	50626647	468	*	3680000	60700000	Intron (ENST00000479420.5/10301, intron 5 of 5)	13	50520933	50527449	6517	2	103689915	-98731	ENSG00000186047	DLEU1-AS1	DLEU1 antisense RNA 1
chr7	93302761	93303080	320	*	3700000	61000000	Intron (ENST00000544910.5/55610, intron 17 of 28)	7	93232340	93361123	128784	1	55610	70421	ENSG00000004766	VPS50	VPS50 subunit of EARP/GARPII complex
chr19	57592143	57592473	331	*	3710000	61100000	3' UTR	19	57599885	57612722	12838	1	348327	-7412	ENSG00000183647	ZNF530	zinc finger protein 530
chr7	51346048	51346735	688	*	3720000	61200000	Intron (ENST00000687217.1/ENST00000687217.1, intron 1 of 1)	7	51016212	51316818	300607	2	23242	-29230	ENSG00000106078	COBL	cordon-bleu WH2 repeat protein
chr12	30989588	30990294	707	*	3740000	61600000	Intron (ENST00000546076.6/441631, intron 7 of 7)	12	30926428	30996602	70175	1	441631	63160	ENSG00000110900	TSPAN11	tetraspanin 11
chr20	7628372	7628722	351	*	3750000	61600000	Distal Intergenic	20	7371608	7371692	85	1	102465865	256764	ENSG00000278159	MIR8062	microRNA 8062
chr17	77450145	77450727	583	*	3770000	61900000	5' UTR	17	77444704	77447167	2464	1	112268198	5441	ENSG00000279801	LOC112268198	uncharacterized LOC112268198
chr12	92137202	92137574	373	*	3780000	62100000	Intron (ENST00000551843.5/256021, intron 1 of 5)	12	91984976	92142914	157939	2	256021	5340	ENSG00000257242	LINC01619	long intergenic non-protein coding RNA 1619
chr3	53169146	53169771	626	*	3800000	6240000	Intron (ENST00000478843.5/5580, intron 2 of 3)	3	53156009	53192717	36709	1	5580	13137	ENSG00000163932	PRKCD	protein kinase C delta
chr17	67239739	67240163	425	*	3840000	63000000	5' UTR	17	67244282	67273503	29222	1	101928021	-4119	NA	HELZ-AS1	HELZ antisense RNA 1
chr1	2134680	2136483	1804	*	386000	63200000	5' UTR	1	2181794	2184389	2596	2	100506504	47906	ENSG00000182873	PRKCZ-AS1	PRKCZ antisense RNA 1
chr8	137042460	137042958	499	*	3870000	63400000	Intron (ENST00000649576.1/107986980, intron 6 of 8)	8	136237236	136295232	57997	2	105375775	-747228	NA	LOC105375775	uncharacterized LOC105375775
chr17	50690724	50691165	442	*	3880000	63500000	3' UTR	17	50693198	50707914	14717	2	91369	16749	ENSG00000154945	ANKRD40	ankyrin repeat domain 40
chr13	97648480	97649019	540	*	3890000	63700000	Distal Intergenic	13	97675011	97677963	2953	2	105370324	28944	NA	LOC105370324	uncharacterized LOC105370324
chr5	72378619	72379156	538	*	3900000	63700000	Distal Intergenic	5	72214953	72321717	106765	2	23107	-56902	ENSG00000113048	MRPS27	mitochondrial ribosomal protein S27
chr3	59249077	59249702	626	*	395000	64500000	Intron (ENST00000668131.1/105377110, intron 3 of 6)	3	59050164	59811310	761147	1	105377110	198913	NA	CFAP20DC-DT	CFAP20DC divergent transcript
chr11	130882917	130883581	665	*	3990000	65200000	Intron (ENST00000265909.9/399979, intron 8 of 10)	11	130844191	130865561	21371	2	100507431	-17356	NA	LINC02551	long intergenic non-protein coding RNA 2551
chr6	57172198	57172931	734	*	4000000	65200000	Promoter (<=1kb)	6	57172326	57189833	17508	1	9532	0	ENSG00000112208	BAG2	BAG cochaperone 2
chr5	9057438	9057949	512	*	4000000	65200000	Intron (ENST00000382496.10/9037, intron 18 of 22)	5	9053816	9053895	80	2	100616326	-3543	ENSG00000266415	MIR4636	microRNA 4636
chr3	13597269	13597974	706	*	4000000	65300000	Intron (ENST00000404922.8/2199, intron 2 of 17)	3	13549125	13638422	89298	1	2199	48144	ENSG00000163520	FBLN2	fibulin 2
chr18	5969814	5970483	670	*	4020000	65400000	Intron (ENST00000659442.1/121725015, intron 1 of 7)	18	5882072	5895955	13884	2	645369	-73859	ENSG00000206432	TMEM200C	transmembrane protein 200C
chr9	129490213	129490765	553	*	4020000	65500000	Intron (ENST00000653047.1/100506190, intron 2 of 2)	9	129476946	129513687	36742	1	100506190	13267	NA	LINC00963	long intergenic non-protein coding RNA 963
chr5	138464251	138466298	2048	*	4130000	67300000	Promoter (<=1kb)	5	138465479	138469303	3825	1	1958	0	ENSG00000120738	EGR1	early growth response 1
chr17	81711848	81713617	1770	*	4180000	68000000	5' UTR	17	81703371	81721016	17646	1	1468	8477	ENSG00000183048	SLC25A10	solute carrier family 25 member 10
chr7	2451595	2452082	488	*	4190000	68100000	Distal Intergenic	7	2474728	2476894	2167	2	402635	24812	ENSG00000275572	GRIFIN	galectin-related inter-fiber protein
chr5	66066944	66067221	278	*	4200000	68300000	Intron (ENST00000699000.1/55914, intron 23 of 26)	5	66139971	66183615	43645	1	140890	-72750	ENSG00000153914	SREK1	splicing regulatory glutamic acid and lysine rich protein 1
chr2	227962337	227962913	577	*	4210000	68300000	Distal Intergenic	2	227871054	227924344	53291	1	164781	91283	ENSG00000123977	DAW1	dynein assembly factor with WD repeats 1
chr13	114045288	114045799	512	*	4220000	68500000	Intron (ENST00000334062.8/22821, intron 3 of 23)	13	114154691	114223085	68395	1	101929355	-108892	ENSG00000283361	CFAP97D2	CFAP97 domain containing 2
chr5	172909954	172910504	551	*	4220000	68500000	Exon (ENST00000689977.1/57222, exon 4 of 4)	5	172958729	172969771	11043	1	51121	-48225	ENSG00000037241	RPL26L1	ribosomal protein L26 like 1
chr20	57024585	57025036	452	*	4230000	68600000	Distal Intergenic	20	57116566	57119543	2978	2	105372685	94507	NA	LOC105372685	uncharacterized LOC105372685
chr7	43162842	43163221	380	*	4280000	69300000	Exon (ENST00000322220.1/100127950, exon 7 of 7)	7	43150895	43150994	100	1	100500829	11947	ENSG00000264069	MIR3943	microRNA 3943
chr5	119285589	119286066	478	*	4290000	69400000	Intron (ENST00000274456.6/25816, intron 1 of 1)	5	119268692	119399688	130997	1	25816	16897	ENSG00000145779	TNFAIP8	TNF alpha induced protein 8
chr10	70931274	70931784	511	*	4300000	69500000	Exon (ENST00000698053.1/ENST00000698053.1, exon 2 of 2)	10	70927055	71077810	150756	1	105378350	4219	NA	LOC105378350	uncharacterized LOC105378350
chr1	31745974	31746535	562	*	4300000	69500000	Intron (ENST00000398556.7/576, intron 2 of 28)	1	31758660	31758735	76	2	100423028	12200	ENSG00000266580	MIR4254	microRNA 4254
chr8	137611296	137611568	273	*	431000	69700000	Intron (ENST00000647660.1/ENST00000647660.1, intron 1 of 3)	8	137809444	138083657	274214	2	401478	472089	NA	LOC401478	uncharacterized LOC401478
chr5	114561287	114561828	542	*	4320000	69800000	Intron (ENST00000514115.6/101927078, intron 3 of 6)	5	114576041	114579970	3930	1	101927059	-14213	ENSG00000251542	LINC01957	long intergenic non-protein coding RNA 1957
chr12	77300335	77300653	319	*	4320000	69800000	Intron (ENST00000552060.2/105369854, intron 2 of 4)	12	77219603	77317234	97632	2	105369854	16581	NA	LINC02464	long intergenic non-protein coding RNA 2464
chr1	232470760	232471397	638	*	4350000	70200000	Exon (ENST00000366630.5/57568, exon 7 of 22)	1	232397965	232630571	232607	2	57568	159174	ENSG00000116991	SIPA1L2	signal induced proliferation associated 1 like 2
chr13	51856126	51856542	417	*	4380000	70700000	Distal Intergenic	13	51861969	51866232	4264	1	83446	-5427	ENSG00000123171	CCDC70	coiled-coil domain containing 70
chr3	128296840	128297271	432	*	441000	71100000	Intron (ENST00000254730.11/60678, intron 4 of 6)	3	128064778	128153914	89137	2	8607	-142926	ENSG00000175792	RUVBL1	RuvB like AAA ATPase 1
chr9	125284614	125285214	601	*	4410000	71100000	Intron (ENST00000497580.5/26130, intron 1 of 15)	9	125261794	125367207	105414	1	26130	22820	ENSG00000165219	GAPVD1	GTPase activating protein and VPS9 domains 1
chr12	89971918	89972340	423	*	4480000	72100000	Intron (ENST00000651272.1/105369890, intron 4 of 6)	12	89947693	89949726	2034	1	105369891	24225	ENSG00000257725	LINC02399	long intergenic non-protein coding RNA 2399
chr9	122520519	122520881	363	*	4480000	72100000	Promoter (1-2kb)	9	122519141	122520082	942	1	26219	1378	ENSG00000239590	OR1J4	olfactory receptor family 1 subfamily J member 4
chr16	47519230	47519908	679	*	453000	72900000	Intron (ENST00000566037.6/5257, intron 7 of 7)	16	47154387	47464149	309763	2	81533	-55081	ENSG00000129636	ITFG1	integrin alpha FG-GAP repeat containing 1
chr6	12718083	12718521	439	*	4550000	73200000	Promoter (1-2kb)	6	12716312	13290446	574135	1	221692	1771	ENSG00000112137	PHACTR1	phosphatase and actin regulator 1
chr8	13150408	13150846	439	*	4550000	73200000	Intron (ENST00000662638.1/ENST00000662638.1, intron 1 of 1)	8	13566869	13568288	1420	1	157773	-416023	ENSG00000164743	C8orf48	chromosome 8 open reading frame 48
chr9	115939250	115939569	320	*	4570000	7340000	Distal Intergenic	9	115888169	115925207	37039	2	58483	-14043	ENSG00000204148	LINC00474	long intergenic non-protein coding RNA 474
chr22	23075711	23076250	540	*	4570000	7340000	Intron (ENST00000615612.2/2781, intron 1 of 2)	22	23070519	23125032	54514	1	2781	5192	ENSG00000128266	GNAZ	G protein subunit alpha z
chr8	89760047	89760423	377	*	4640000	7450000	Promoter (2-3kb)	8	89545424	89757812	212389	2	101929709	-2235	ENSG00000251136	RIPK2-DT	RIPK2 divergent transcript
chr11	118913943	118915020	1078	*	4650000	74500000	Intron (ENST00000683865.1/283149, intron 2 of 9)	11	118910708	118910787	80	1	100616376	3235	ENSG00000264211	MIR4492	microRNA 4492
chr14	67940965	67941275	311	*	4680000	75000000	Intron (ENST00000479335.5/5890, intron 8 of 11)	14	67819779	68730218	910440	1	5890	121186	ENSG00000182185	RAD51B	RAD51 paralog B
chrX	27554621	27555148	528	*	468000	75000000	Distal Intergenic	23	27590344	27749942	159599	1	347442	-35196	ENSG00000189186	DCAF8L2	DDB1 and CUL4 associated factor 8 like 2
chr18	55898915	55899388	474	*	4690000	75100000	Intron (ENST00000589440.1/107985164, intron 1 of 2)	18	55893038	56026082	133045	1	107985164	5877	ENSG00000267327	LOC107985164	uncharacterized LOC107985164
chr3	15319577	15320047	471	*	4700000	75100000	Intron (ENST00000383791.8/9467, intron 2 of 8)	3	15254353	15341368	87016	2	9467	21321	ENSG00000131370	SH3BP5	SH3 domain binding protein 5
chr3	190963497	190963958	462	*	4700000	75100000	Distal Intergenic	3	190852737	190892429	39693	2	647309	-71068	ENSG00000205835	GMNC	geminin coiled-coil domain containing
chr15	80838772	80839583	812	*	4700000	75100000	Promoter (2-3kb)	15	80841978	80842073	96	2	693132	2490	ENSG00000208003	MIR549A	microRNA 549a
chr19	42193832	42194150	319	*	472000	7530000	Promoter (2-3kb)	19	42086110	42196585	110476	2	5452	2435	ENSG00000028277	POU2F2	POU class 2 homeobox 2
chr11	132821066	132821471	406	*	4730000	75400000	Intron (ENST00000331898.11/4978, intron 1 of 6)	11	132284302	132285081	780	1	100874281	536764	NA	NTM-IT	NTM intronic transcript
chr7	101126310	101126768	459	*	4730000	75400000	Promoter (<=1kb)	7	101127104	101139247	12144	1	5054	-336	ENSG00000106366	SERPINE1	serpin family E member 1
chr1	20539896	20540924	1029	*	4740000	75500000	Distal Intergenic	1	20552573	20555020	2448	1	163933	-11649	ENSG00000183114	FAM43B	family with sequence similarity 43 member B
chr7	40732859	40733912	1054	*	4740000	75600000	Intron (ENST00000401647.7/79783, intron 11 of 12)	7	40538127	40546928	8802	2	101928716	-185931	ENSG00000203446	SUGCT-AS1	SUGCT antisense RNA 1
chr1	234234821	234235664	844	*	4770000	75900000	Intron (ENST00000366618.8/148641, intron 3 of 7)	1	234261706	234274465	12760	1	105373206	-26042	NA	LOC105373206	uncharacterized LOC105373206
chr1	28790517	28791103	587	*	4810000	76500000	Distal Intergenic	1	28812170	28871267	59098	1	4985	-21067	ENSG00000116329	OPRD1	opioid receptor delta 1
chr2	95300291	95301896	1606	*	4810000	76500000	Promoter (2-3kb)	2	95297327	95386077	88751	1	30818	2964	ENSG00000115041	KCNIP3	potassium voltage-gated channel interacting protein 3
chr5	92337747	92338204	458	*	482000	76600000	Intron (ENST00000507217.5/105379080, intron 2 of 3)	5	92082597	92479426	396830	1	105379080	255150	NA	LOC105379080	uncharacterized LOC105379080
chr15	101651920	101652886	967	*	4830000	76800000	Promoter (<=1kb)	15	101632977	101652391	19415	2	80213	0	ENSG00000184277	TM2D3	TM2 domain containing 3
chr5	83964365	83964778	414	*	4840000	76800000	Intron (ENST00000296591.10/10085, intron 9 of 10)	5	83637805	83720855	83051	2	1404	-243510	ENSG00000145681	HAPLN1	hyaluronan and proteoglycan link protein 1
chr7	149020383	149020872	490	*	4870000	77300000	Intron (ENST00000652332.1/9601, intron 2 of 9)	7	149003062	149028662	25601	2	9601	7790	ENSG00000155660	PDIA4	protein disulfide isomerase family A member 4
chr13	66505264	66505846	583	*	4880000	77400000	Intron (ENST00000377865.7/5101, intron 4 of 4)	13	66218250	66218324	75	1	100616205	287014	ENSG00000263561	MIR4704	microRNA 4704
chr3	127696689	127697612	924	*	4940000	78300000	Intron (ENST00000453507.7/11343, intron 5 of 6)	3	127672935	127680926	7992	1	80325	23754	ENSG00000114626	ABTB1	ankyrin repeat and BTB domain containing 1
chr5	146369805	146370233	429	*	4970000	78700000	Intron (ENST00000515598.1/105378213, intron 2 of 2)	5	146307098	146376963	69866	2	105378213	6730	NA	LOC105378213	uncharacterized LOC105378213
chr11	46755478	46755952	475	*	4980000	78900000	Promoter (2-3kb)	11	46753125	46753192	68	2	100847020	-2286	ENSG00000263540	MIR5582	microRNA 5582
chr4	142091954	142092455	502	*	5010000	79300000	Intron (ENST00000513000.5/8821, intron 24 of 26)	4	141636583	141733987	97405	1	3600	455371	ENSG00000164136	IL15	interleukin 15
chr8	6708234	6709326	1093	*	5020000	7940000	5' UTR	8	6499632	6563409	63778	2	285	-144825	ENSG00000091879	ANGPT2	angiopoietin 2
chr22	25110857	25111577	721	*	5040000	79600000	Promoter (1-2kb)	22	25102433	25112692	10260	2	100128531	1115	ENSG00000203280	KIAA1671-AS1	KIAA1671 antisense RNA 1
chr20	62793975	62794651	677	*	5040000	79600000	Promoter (1-2kb)	20	62796473	62801729	5257	1	55257	-1822	ENSG00000101189	MRGBP	MRG domain binding protein
chr17	17314643	17315111	469	*	5050000	79700000	Intron (ENST00000616989.1/56953, intron 2 of 4)	17	17303335	17347663	44329	1	56953	11308	ENSG00000205309	NT5M	5',3'-nucleotidase, mitochondrial
chr19	52860615	52860999	385	*	5080000	80200000	Promoter (2-3kb)	19	52838010	52857649	19640	2	90333	-2966	ENSG00000204604	ZNF468	zinc finger protein 468
chr12	47876629	47877000	372	*	5090000	80200000	Intron (ENST00000549336.6/7421, intron 3 of 9)	12	47782722	47833132	50411	2	51564	-43497	ENSG00000061273	HDAC7	histone deacetylase 7
chr3	167941564	167942134	571	*	5110000	80500000	Intron (ENST00000651627.1/ENST00000651627.1, intron 1 of 10)	3	167864822	167924011	59190	1	646168	76742	ENSG00000244227	LRRC77P	leucine rich repeat containing 77, pseudogene
chr2	112725753	112727099	1347	*	515000	8110000	Exon (ENST00000688554.1/284958, exon 14 of 17)	2	112721020	112742879	21860	1	284958	4733	ENSG00000144130	NT5DC4	5'-nucleotidase domain containing 4
chr3	29923040	29923661	622	*	5210000	82000000	Intron (ENST00000636680.2/27303, intron 12 of 16)	3	29926811	29934156	7346	2	100873977	10495	ENSG00000235593	RBMS3-AS1	RBMS3 antisense RNA 1
chr17	10229241	10229583	343	*	5210000	82000000	Distal Intergenic	17	9910606	10198606	288001	2	8522	-30635	ENSG00000007237	GAS7	growth arrest specific 7
chr12	119840731	119841063	333	*	5220000	82100000	Intron (ENST00000261833.11/11113, intron 5 of 46)	12	119685791	119877320	191530	2	11113	36257	ENSG00000122966	CIT	citron rho-interacting serine/threonine kinase
chr17	82037376	82037997	622	*	5230000	82200000	Promoter (<=1kb)	17	82037872	82039380	1509	1	113523640	0	ENSG00000264569	DCXR-DT	DCXR divergent transcript
chr7	100983563	100983959	397	*	5230000	82200000	Intron (ENST00000536621.6/10071, intron 1 of 11)	7	100969565	101018939	49375	1	10071	13998	ENSG00000205277	MUC12	mucin 12, cell surface associated
chr11	43853832	43854298	467	*	5250000	82400000	Exon (ENST00000525736.1/51144, exon 1 of 2)	11	43827517	43833948	6432	2	107984328	-19884	NA	LOC107984328	uncharacterized LOC107984328
chr4	8685348	8685836	489	*	5270000	82600000	Distal Intergenic	4	8745391	8747727	2337	2	101928532	61891	ENSG00000250915	LOC101928532	uncharacterized LOC101928532
chr2	35220660	35221007	348	*	527000	82600000	Distal Intergenic	2	34998273	35000160	1888	2	105374461	-220500	ENSG00000237320	LOC105374461	uncharacterized LOC105374461
chr12	48027364	48029210	1847	*	5280000	82700000	Distal Intergenic	12	48011304	48025469	14166	1	105369750	16060	NA	LOC105369750	uncharacterized LOC105369750
chr20	62774895	62775389	495	*	533000	83400000	Promoter (1-2kb)	20	62772980	62776996	4017	2	100652730	1607	ENSG00000228705	LINC00659	long intergenic non-protein coding RNA 659
chr17	57890206	57890869	664	*	5350000	83700000	Intron (ENST00000577830.6/404093, intron 1 of 10)	17	57912333	57922581	10249	1	107985065	-21464	NA	LOC107985065	uncharacterized LOC107985065
chr12	109182167	109182970	804	*	5360000	83900000	Intron (ENST00000338432.12/32, intron 11 of 52)	12	109111218	109268226	157009	1	32	70949	ENSG00000076555	ACACB	acetyl-CoA carboxylase beta
chr6	104343925	104344509	585	*	5380000	84100000	Distal Intergenic	6	104487095	104528158	41064	2	105377918	183649	NA	LOC105377918	uncharacterized LOC105377918
chrX	48465612	48466147	536	*	5400000	84300000	Exon (ENST00000595796.5/92745, exon 7 of 16)	23	48458537	48470260	11724	2	92745	4113	ENSG00000017483	SLC38A5	solute carrier family 38 member 5
chr1	160837096	160838343	1248	*	5480000	85600000	Intron (ENST00000368034.9/51744, intron 5 of 8)	1	160830160	160862887	32728	2	51744	24544	ENSG00000122223	CD244	CD244 molecule
chr1	15344267	15344617	351	*	5510000	85900000	Promoter (<=1kb)	1	15326680	15343876	17197	2	101927417	-391	ENSG00000233485	FHAD1-AS1	FHAD1 antisense RNA 1
chr16	66603824	66604445	622	*	5530000	86300000	Promoter (<=1kb)	16	66603874	66613892	10019	1	123920	0	ENSG00000140931	CMTM3	CKLF like MARVEL transmembrane domain containing 3
chr2	234291961	234292495	535	*	5540000	86300000	Distal Intergenic	2	234444590	234454595	10006	2	105373934	162100	ENSG00000231682	LINC01891	long intergenic non-protein coding RNA 1891
chr1	179091715	179092217	503	*	5550000	86500000	Exon (ENST00000472001.1/64222, exon 4 of 5)	1	179082070	179098023	15954	1	64222	9645	ENSG00000186283	TOR3A	torsin family 3 member A
chr8	25438553	25438996	444	*	5580000	86900000	Intron (ENST00000221200.9/54793, intron 6 of 11)	8	25419258	25424654	5397	2	2796	-13899	ENSG00000147437	GNRH1	gonadotropin releasing hormone 1
chr3	72379647	72379925	279	*	5580000	86900000	Exon (ENST00000676660.1/23429, exon 1 of 3)	3	72301616	72319429	17814	2	105377158	-60218	NA	LOC105377158	uncharacterized LOC105377158
chr5	59585595	59585958	364	*	5590000	86900000	Intron (ENST00000340635.11/5144, intron 1 of 14)	5	59703606	59703703	98	2	693167	117745	ENSG00000202601	MIR582	microRNA 582
chr7	117623679	117624163	485	*	5630000	87500000	Intron (ENST00000699598.1/1080, intron 21 of 28)	7	117560733	117564676	3944	2	111082987	-59003	ENSG00000232661	CFTR-AS1	CFTR antisense RNA 1
chr1	156675809	156676253	445	*	5640000	87700000	Promoter (1-2kb)	1	156668763	156677407	8645	2	10763	1154	ENSG00000132688	NES	nestin
chr6	44051196	44051936	741	*	5700000	88600000	Intron (ENST00000687843.1/101929705, intron 1 of 4)	6	43931572	44074655	143084	2	101929705	22719	ENSG00000237686	SCIRT	stem cell inhibitory RNA transcript
chr1	64320636	64321179	544	*	5720000	88800000	Distal Intergenic	1	64203623	64267368	63746	1	148581	117013	ENSG00000177414	UBE2U	ubiquitin conjugating enzyme E2 U
chr17	77139898	77141151	1254	*	5740000	8900000	5' UTR	17	77089417	77089497	81	1	102466864	50481	ENSG00000284250	MIR6516	microRNA 6516
chr1	212077175	212077538	364	*	574000	8900000	Promoter (<=1kb)	1	212077613	212077685	73	1	100422947	-75	ENSG00000264358	MIR3122	microRNA 3122
chr11	120217627	120218546	920	*	575000	89100000	Intron (ENST00000328965.9/220323, intron 1 of 3)	11	120211032	120230334	19303	1	220323	6595	ENSG00000184232	OAF	out at first homolog
chr15	101845085	101845451	367	*	5830000	90200000	Promoter (2-3kb)	15	101842119	101850324	8206	1	390651	2966	ENSG00000214344	OR4F13P	olfactory receptor family 4 subfamily F member 13 pseudogene
chr1	214102886	214103329	444	*	5870000	90800000	Intron (ENST00000637598.1/105372911, intron 1 of 4)	1	214051194	214187773	136580	2	105372911	84444	NA	LINC02775	long intergenic non-protein coding RNA 2775
chr20	12113223	12114347	1125	*	5880000	90900000	Distal Intergenic	20	12243308	12318221	74914	2	107985406	203874	NA	LOC107985406	uncharacterized LOC107985406
chr17	42678056	42678650	595	*	5880000	90900000	Promoter (1-2kb)	17	42667914	42676994	9081	2	79990	-1062	ENSG00000068137	PLEKHH3	pleckstrin homology, MyTH4 and FERM domain containing H3
chr7	2701923	2702427	505	*	5880000	90900000	Exon (ENST00000485540.5/155185, exon 1 of 4)	7	2679522	2765125	85604	1	155185	22401	ENSG00000174945	AMZ1	archaelysin family metallopeptidase 1
chr7	44281829	44282690	862	*	5930000	91600000	Intron (ENST00000700283.1/816, intron 1 of 20)	7	44210019	44334577	124559	2	816	51887	ENSG00000058404	CAMK2B	calcium/calmodulin dependent protein kinase II beta
chr5	102715586	102715904	319	*	5940000	9160000	Intron (ENST00000654003.1/105379104, intron 3 of 4)	5	102753981	103029730	275750	1	5066	-38077	ENSG00000145730	PAM	peptidylglycine alpha-amidating monooxygenase
chr8	30480981	30481329	349	*	5980000	92200000	Intron (ENST00000339877.8/11030, intron 4 of 6)	8	30382119	30385401	3283	2	100128750	-95580	ENSG00000254109	RBPMS-AS1	RBPMS antisense RNA 1
chr7	159117209	159118286	1078	*	5990000	92300000	3' UTR	7	159028175	159144867	116693	2	7434	26581	ENSG00000106018	VIPR2	vasoactive intestinal peptide receptor 2
chr3	140292238	140293122	885	*	59900	92300000	Intron (ENST00000458420.7/64084, intron 2 of 16)	3	140449435	140460351	10917	2	105374132	167229	NA	LOC105374132	uncharacterized LOC105374132
chr19	36488978	36489965	988	*	5990000	92300000	Promoter (<=1kb)	19	36489649	36491040	1392	1	728752	0	ENSG00000267309	ZNF566-AS1	ZNF566 antisense RNA 1
chr8	143943666	143944043	378	*	6000000	92400000	Promoter (1-2kb)	8	143945191	143945279	89	2	724031	1236	ENSG00000207574	MIR661	microRNA 661
chr1	165116676	165117313	638	*	6030000	92800000	Distal Intergenic	1	165210627	165213090	2464	1	105371561	-93314	NA	LMX1A-AS2	LMX1A antisense RNA 2
chr8	69747931	69748519	589	*	6040000	92900000	Intron (ENST00000260126.9/81796, intron 4 of 9)	8	69713390	69719722	6333	1	105375889	34541	NA	LOC105375889	uncharacterized LOC105375889
chr9	70580614	70581626	1013	*	6080000	93400000	Intron (ENST00000677713.2/80036, intron 22 of 25)	9	70384604	70414657	30054	2	687	-165957	ENSG00000119138	KLF9	KLF transcription factor 9
chr8	27310402	27311758	1357	*	6140000	94300000	Promoter (<=1kb)	8	27311482	27459391	147910	1	2185	0	ENSG00000120899	PTK2B	protein tyrosine kinase 2 beta
chr20	33263540	33264455	916	*	6180000	94900000	Distal Intergenic	20	33273480	33309871	36392	1	92747	-9025	ENSG00000125999	BPIFB1	BPI fold containing family B member 1
chr17	29294085	29294519	435	*	6190000	95000000	Promoter (<=1kb)	17	29255839	29294148	38310	2	57532	0	ENSG00000108256	NUFIP2	nuclear FMR1 interacting protein 2
chr4	23084672	23085175	504	*	6210000	95200000	Intron (ENST00000659942.1/105374524, intron 3 of 6)	4	22989147	23193740	204594	1	105374524	95525	ENSG00000248837	LOC105374524	uncharacterized LOC105374524
chr5	135246746	135247699	954	*	6220000	95400000	Promoter (<=1kb)	5	135236234	135248179	11946	2	340073	480	ENSG00000249647	LINC02900	long intergenic non-protein coding RNA 2900
chr15	57019594	57020150	557	*	6230000	95500000	Intron (ENST00000438423.6/6938, intron 3 of 20)	15	56918623	57299281	380659	1	6938	100971	ENSG00000140262	TCF12	transcription factor 12
chr7	119974875	119975372	498	*	6260000	95800000	Distal Intergenic	7	119495024	119907397	412374	2	105375475	-67478	ENSG00000225546	LINC02476	long intergenic non-protein coding RNA 2476
chr4	147578023	147578463	441	*	6270000	95900000	Intron (ENST00000509370.1/105377477, intron 5 of 6)	4	147567606	147594589	26984	1	105377477	10417	NA	LINC02507	long intergenic non-protein coding RNA 2507
chr21	26374956	26375612	657	*	628000	96000000	Promoter (2-3kb)	21	26378552	26471698	93147	1	107985474	-2940	NA	LOC107985474	uncharacterized LOC107985474
chr1	17531687	17532543	857	*	6290000	96200000	Distal Intergenic	1	17539698	17697874	158177	1	55160	-7155	ENSG00000074964	ARHGEF10L	Rho guanine nucleotide exchange factor 10 like
chr3	4985850	4987504	1655	*	6320000	96500000	Distal Intergenic	3	4896806	4980414	83609	2	100507582	-5436	ENSG00000235831	BHLHE40-AS1	BHLHE40 antisense RNA 1
chr2	167134506	167134837	332	*	6340000	96800000	Intron (ENST00000409195.6/129446, intron 2 of 10)	2	167123904	167140955	17052	2	100874011	6118	NA	XIRP2-AS1	XIRP2 antisense RNA 1
chr5	113635083	113635515	433	*	6410000	97700000	Distal Intergenic	5	113513694	113595285	81592	1	64848	121389	ENSG00000047188	YTHDC2	YTH domain containing 2
chr8	90700473	90701721	1249	*	6420000	98000000	Exon (ENST00000520706.1/ENST00000520706.1, exon 1 of 2)	8	90621995	90646083	24089	2	169200	-54390	ENSG00000180694	TMEM64	transmembrane protein 64
chr5	59744592	59744970	379	*	6430000	98000000	Intron (ENST00000340635.11/5144, intron 1 of 14)	5	59703606	59703703	98	2	693167	-40889	ENSG00000202601	MIR582	microRNA 582
chr1	156946311	156946747	437	*	6450000	98200000	Exon (ENST00000368194.8/9826, exon 28 of 41)	1	156936131	156936244	114	2	768220	-10067	ENSG00000211581	MIR765	microRNA 765
chr22	24270749	24271262	514	*	6460000	98300000	Promoter (<=1kb)	22	24270822	24442356	171535	1	101730217	0	ENSG00000258555	SPECC1L-ADORA2A	SPECC1L-ADORA2A readthrough (NMD candidate)
chr7	47428368	47429136	769	*	6520000	99300000	Exon (ENST00000311160.14/64759, exon 9 of 31)	7	47275154	47582558	307405	2	64759	153422	ENSG00000136205	TNS3	tensin 3
chr1	32248338	32248796	459	*	6560000	99700000	Promoter (1-2kb)	1	32247222	32248856	1635	1	84734	1116	ENSG00000183615	FAM167B	family with sequence similarity 167 member B
chr19	32373177	32374217	1041	*	6580000	100000000	Intron (ENST00000311921.8/22847, intron 4 of 5)	19	32345594	32387667	42074	1	22847	27583	ENSG00000168813	ZNF507	zinc finger protein 507
chr8	95124675	95125294	620	*	6590000	100000000	Intron (ENST00000700745.1/79666, intron 2 of 2)	8	95115642	95156698	41057	1	79666	9033	ENSG00000175895	PLEKHF2	pleckstrin homology and FYVE domain containing 2
chr3	49723398	49724469	1072	*	659000	100000000	Promoter (<=1kb)	3	49716844	49723973	7130	2	29925	0	ENSG00000173540	GMPPB	GDP-mannose pyrophosphorylase B
chr7	154416218	154416585	368	*	6620000	100000000	Intron (ENST00000404039.5/1804, intron 1 of 25)	7	154055286	154063325	8040	2	101929998	-352893	NA	LOC101929998	uncharacterized LOC101929998
chr20	9557438	9558012	575	*	6630000	100000000	Exon (ENST00000353224.10/57144, exon 7 of 10)	20	9562941	9571257	8317	1	105372523	-4929	NA	LOC105372523	uncharacterized LOC105372523
chr11	121578622	121579062	441	*	6640000	101000000	Intron (ENST00000260197.12/6653, intron 25 of 47)	11	121674261	121928976	254716	1	107984402	-95199	NA	LOC107984402	uncharacterized LOC107984402
chr2	10278432	10278819	388	*	6660000	101000000	Distal Intergenic	2	10287704	10302485	14782	2	101929691	23666	ENSG00000285872	LOC101929691	uncharacterized LOC101929691
chr16	9279373	9279810	438	*	6670000	101000000	Distal Intergenic	16	9355588	9408093	52506	1	101927009	-75778	ENSG00000261617	LINC02177	long intergenic non-protein coding RNA 2177
chr13	113820769	113821886	1118	*	6710000	102000000	3' UTR	13	113815630	113845744	30115	1	650669	5139	NA	GAS6-AS1	GAS6 antisense RNA 1
chr5	40503472	40504002	531	*	6710000	102000000	Exon (ENST00000649444.1/ENST00000649444.1, exon 3 of 3)	5	40679915	40693735	13821	1	5734	-175913	ENSG00000171522	PTGER4	prostaglandin E receptor 4
chr14	58587271	58588067	797	*	6750000	102000000	Distal Intergenic	14	58633967	58648321	14355	1	51339	-45900	ENSG00000165617	DACT1	dishevelled binding antagonist of beta catenin 1
chr1	7561591	7562234	644	*	6760000	10200000	Intron (ENST00000303635.12/23261, intron 6 of 22)	1	7441096	7441554	459	2	101928836	-120037	NA	CAMTA1-AS1	CAMTA1 antisense RNA 1
chr7	12760874	12761655	782	*	678000	102000000	Intron (ENST00000639998.1/107986770, intron 3 of 7)	7	12726152	13704540	978389	1	107986770	34722	NA	LOC107986770	uncharacterized LOC107986770
chr2	39538893	39539599	707	*	6780000	102000000	Intron (ENST00000659562.1/728730, intron 5 of 5)	2	39518639	39717963	199325	1	130733	20254	ENSG00000152154	TMEM178A	transmembrane protein 178A
chr3	100532433	100532808	376	*	6810000	103000000	Intron (ENST00000323523.8/55076, intron 1 of 5)	3	100492619	100577444	84826	1	55076	39814	ENSG00000181458	TMEM45A	transmembrane protein 45A
chr9	32245341	32245798	458	*	6850000	103000000	Distal Intergenic	9	32384603	32454769	70167	1	48	-138805	ENSG00000122729	ACO1	aconitase 1
chr1	103180759	103181125	367	*	6880000	104000000	Distal Intergenic	1	102876467	103108872	232406	2	1301	-71887	ENSG00000060718	COL11A1	collagen type XI alpha 1 chain
chr3	94226159	94226545	387	*	6890000	104000000	Distal Intergenic	3	94047836	94063389	15554	2	200895	-162770	ENSG00000178700	DHFR2	dihydrofolate reductase 2
chr16	60346384	60346695	312	*	6920000	104000000	Promoter (<=1kb)	16	60346478	60499364	152887	1	101927605	0	ENSG00000261436	LOC101927605	uncharacterized LOC101927605
chr11	65888185	65888788	604	*	6950000	105000000	Promoter (<=1kb)	11	65883740	65888531	4792	2	9158	0	ENSG00000172500	FIBP	FGF1 intracellular binding protein
chr6	3811004	3811634	631	*	6950000	105000000	Distal Intergenic	6	3831933	3894243	62311	1	26240	-20299	ENSG00000145945	FAM50B	family with sequence similarity 50 member B
chr1	46180131	46180595	465	*	6960000	105000000	5' UTR	1	46043661	46176488	132828	2	110117499	-3643	ENSG00000278139	P3R3URF-PIK3R3	P3R3URF-PIK3R3 readthrough
chr10	25556535	25556879	345	*	701000	105000000	Intron (ENST00000650135.1/57512, intron 7 of 11)	10	25651712	25732935	81224	1	101929052	-94833	ENSG00000280809	LINC00836	long intergenic non-protein coding RNA 836
chr8	24573390	24573829	440	*	7020000	10500000	Intron (ENST00000519689.1/101929294, intron 2 of 4)	8	24490312	24514856	24545	2	101929315	-58534	ENSG00000253643	ADAM7-AS2	ADAM7 antisense RNA 2
chr7	38451926	38452223	298	*	7030000	105000000	Intron (ENST00000356264.7/273, intron 11 of 20)	7	38331024	38378804	47781	1	100506776	120902	ENSG00000281103	TRG-AS1	T cell receptor gamma locus antisense RNA 1
chr2	160221826	160222423	598	*	7040000	106000000	Intron (ENST00000485635.1/3694, intron 1 of 9)	2	160257716	160271880	14165	2	100505984	49457	ENSG00000285373	LINC02478	long intergenic non-protein coding RNA 2478
chr19	15734014	15734415	402	*	7090000	106000000	Distal Intergenic	19	15737985	15742343	4359	1	26532	-3570	ENSG00000171936	OR10H3	olfactory receptor family 10 subfamily H member 3
chr1	50568910	50569282	373	*	7150000	107000000	Intron (ENST00000396153.7/11124, intron 12 of 18)	1	50461469	50471150	9682	1	105378715	107441	NA	FAF1-AS1	FAF1 antisense RNA 1
chr3	193590278	193590680	403	*	7160000	107000000	Promoter (2-3kb)	3	193398967	193593111	194145	2	84239	2431	ENSG00000127249	ATP13A4	ATPase 13A4
chr2	108625766	108626291	526	*	7190000	108000000	Intron (ENST00000695516.1/3987, intron 1 of 9)	2	108676795	108678601	1807	2	106182118	52310	ENSG00000228763	LIMS1-AS1	LIMS1 antisense RNA 1
chr18	11849886	11850498	613	*	7230000	108000000	Promoter (<=1kb)	18	11851413	11854444	3032	1	57132	-915	ENSG00000255112	CHMP1B	charged multivesicular body protein 1B
chr3	161038709	161038985	277	*	7290000	109000000	Intron (ENST00000498165.6/151742, intron 2 of 3)	3	161104696	161253532	148837	1	51068	-65711	ENSG00000169251	NMD3	NMD3 ribosome export adaptor
chr8	54871771	54872796	1026	*	7300000	109000000	Downstream (<=300bp)	8	55102028	55542054	440027	1	114786	-229232	ENSG00000206579	XKR4	XK related 4
chr1	33971254	33971821	568	*	7320000	109000000	Intron (ENST00000373381.9/114784, intron 3 of 70)	1	33868953	33893726	24774	1	402779	102301	ENSG00000231163	CSMD2-AS1	CSMD2 antisense RNA 1
chr2	33297921	33298605	685	*	7340000	110000000	Intron (ENST00000404816.7/4052, intron 20 of 33)	2	33418516	33418564	49	1	100616136	-119911	ENSG00000283591	MIR4430	microRNA 4430
chr3	129392165	129394014	1850	*	7350000	110000000	Exon (ENST00000499853.2/ENST00000499853.2, exon 4 of 5)	3	129397210	129397348	139	2	677797	3334	ENSG00000207088	SNORA7B	small nucleolar RNA, H/ACA box 7B
chr9	114719227	114719893	667	*	7370000	110000000	Distal Intergenic	9	114666434	114682192	15759	2	100505478	-37035	ENSG00000230601	TEX48	testis expressed 48
chr8	10783733	10784276	544	*	7370000	110000000	Intron (ENST00000554914.1/83595, intron 5 of 5)	8	10764961	10839884	74924	2	54984	55608	ENSG00000254093	PINX1	PIN2 (TERF1) interacting telomerase inhibitor 1
chr1	184615252	184615792	541	*	7370000	110000000	Intron (ENST00000235307.7/81563, intron 5 of 5)	1	184664282	184668535	4254	1	105371648	-48490	NA	LOC105371648	uncharacterized LOC105371648
chr1	84245450	84246597	1148	*	7370000	110000000	Distal Intergenic	1	84298366	84389957	91592	1	148418	-51769	ENSG00000203943	SAMD13	sterile alpha motif domain containing 13
chr2	240584627	240585011	385	*	7380000	110000000	Promoter (1-2kb)	2	240582700	240586699	4000	2	101752400	1688	ENSG00000260942	CAPN10-DT	CAPN10 divergent transcript
chr6	115540324	115540785	462	*	7480000	11100000	Distal Intergenic	6	115633540	115643916	10377	2	105377962	103131	ENSG00000228777	LINC02534	long intergenic non-protein coding RNA 2534
chr15	26554545	26554968	424	*	7510000	112000000	Intron (ENST00000628124.2/2562, intron 6 of 6)	15	26403480	26477840	74361	2	105370740	-76705	ENSG00000287280	LOC105370740	uncharacterized LOC105370740
chr3	156816047	156818053	2007	*	7520000	11200000	Promoter (<=1kb)	3	156747343	156817062	69720	2	730091	0	ENSG00000240875	LINC00886	long intergenic non-protein coding RNA 886
chr13	77481216	77481842	627	*	7580000	113000000	Distal Intergenic	13	77535674	77645263	109590	1	8796	-53832	ENSG00000136155	SCEL	sciellin
chr22	48112737	48113111	375	*	7620000	113000000	Distal Intergenic	22	48274364	48274415	52	1	100422916	-161253	ENSG00000266508	MIR3201	microRNA 3201
chr1	35844641	35845176	536	*	7630000	113000000	Intron (ENST00000373210.4/192670, intron 15 of 17)	1	35869808	35930532	60725	1	26523	-24632	ENSG00000092847	AGO1	argonaute RISC component 1
chr3	50627468	50627876	409	*	7690000	114000000	Intron (ENST00000446044.5/7867, intron 4 of 12)	3	50606489	50611774	5286	2	1154	-15694	ENSG00000114737	CISH	cytokine inducible SH2 containing protein
chr5	148623764	148624231	468	*	7710000	114000000	Intron (ENST00000521530.5/3360, intron 1 of 5)	5	148451032	148677235	226204	2	3360	53004	ENSG00000164270	HTR4	5-hydroxytryptamine receptor 4
chr1	31715021	31715621	601	*	7760000	115000000	Distal Intergenic	1	31652263	31704319	52057	2	1307	-10702	ENSG00000084636	COL16A1	collagen type XVI alpha 1 chain
chr8	88788316	88788716	401	*	7840000	116000000	Intron (ENST00000659668.1/105375630, intron 2 of 6)	8	88809949	88813144	3196	2	105375631	24428	NA	LOC105375631	LINE-1 retrotransposable element ORF2 protein-like
chr22	40329065	40329419	355	*	7840000	116000000	3' UTR	22	40346461	40390463	44003	1	158	-17042	ENSG00000239900	ADSL	adenylosuccinate lyase
chr2	222042763	222043257	495	*	7840000	116000000	Distal Intergenic	2	222298147	222305217	7071	1	151278	-254890	ENSG00000163081	CCDC140	CCDC140 long non-coding RNA
chr2	78416514	78416901	388	*	7850000	116000000	Distal Intergenic	2	77652025	78290469	638445	2	101927967	-126045	NA	LOC101927967	uncharacterized LOC101927967
chr12	65822963	65824701	1739	*	7920000	117000000	Promoter (<=1kb)	12	65824460	65966291	141832	1	8091	0	ENSG00000149948	HMGA2	high mobility group AT-hook 2
chr15	37057823	37058362	540	*	8000000	118000000	Intron (ENST00000561208.6/4212, intron 7 of 11)	15	36889204	37101299	212096	2	4212	42937	ENSG00000134138	MEIS2	Meis homeobox 2
chr6	71366294	71366566	273	*	8120000	120000000	Intron (ENST00000602823.1/79940, intron 2 of 6)	6	71376960	71377031	72	2	407032	10465	ENSG00000199094	MIR30C2	microRNA 30c-2
chr3	194783003	194783497	495	*	8180000	121000000	Intron (ENST00000668747.1/100507391, intron 7 of 7)	3	194765238	194768712	3475	2	105374293	-14291	ENSG00000230401	LINC01972	long intergenic non-protein coding RNA 1972
chr11	117174690	117175476	787	*	8230000	121000000	3' UTR	11	117178736	117197445	18710	1	51092	-3260	ENSG00000149577	SIDT2	SID1 transmembrane family member 2
chr7	151060430	151062104	1675	*	8240000	121000000	Promoter (2-3kb)	7	151053815	151057897	4083	2	1020	-2533	ENSG00000164885	CDK5	cyclin dependent kinase 5
chr12	84599643	84600079	437	*	8270000	122000000	Distal Intergenic	12	84859491	84913629	54139	2	55117	313550	ENSG00000072041	SLC6A15	solute carrier family 6 member 15
chr8	115293622	115293961	340	*	8280000	122000000	Distal Intergenic	8	115408496	115809673	401178	2	7227	515712	ENSG00000104447	TRPS1	transcriptional repressor GATA binding 1
chr16	67526516	67527048	533	*	8420000	12400000	Promoter (1-2kb)	16	67517862	67528768	10907	2	100505942	1720	NA	LOC100505942	uncharacterized LOC100505942
chr20	53900580	53901563	984	*	8430000	124000000	Distal Intergenic	20	53875252	53875557	306	2	391257	-25023	NA	SUMO1P1	SUMO1 pseudogene 1
chr11	28251589	28251985	397	*	8490000	125000000	Intron (ENST00000406787.7/196074, intron 4 of 6)	11	28108248	28527041	418794	1	196074	143341	ENSG00000169519	METTL15	methyltransferase like 15
chr11	84424046	84424455	410	*	8500000	125000000	Intron (ENST00000398309.6/1740, intron 2 of 22)	11	83643602	83725390	81789	1	101929043	780444	NA	DLG2-AS2	DLG2 antisense RNA 2
chr17	42941819	42942338	520	*	8520000	125000000	Distal Intergenic	17	42950526	42964498	13973	2	80755	22160	ENSG00000266967	AARSD1	alanyl-tRNA synthetase domain containing 1
chr1	78340225	78340916	692	*	8600000	126000000	Intron (ENST00000413519.1/149047, intron 3 of 5)	1	78303884	78540701	236818	1	5737	36341	ENSG00000122420	PTGFR	prostaglandin F receptor
chr4	102174529	102175322	794	*	8640000	127000000	Distal Intergenic	4	102251080	102431258	180179	2	64116	255936	ENSG00000138821	SLC39A8	solute carrier family 39 member 8
chr3	69521413	69521716	304	*	8670000	127000000	Intron (ENST00000459638.5/23150, intron 1 of 5)	3	69168782	69542583	373802	2	23150	20867	ENSG00000114541	FRMD4B	FERM domain containing 4B
chr4	119113184	119113775	592	*	8680000	1270000	Distal Intergenic	4	119135832	119187789	51958	1	51778	-22057	ENSG00000172399	MYOZ2	myozenin 2
chr20	53331589	53331995	407	*	8750000	128000000	Intron (ENST00000371497.10/128553, intron 2 of 2)	20	53453058	53504314	51257	2	105372669	172319	NA	LOC105372669	uncharacterized LOC105372669
chr2	21263675	21264172	498	*	8770000	128000000	Exon (ENST00000670105.1/105374317, exon 3 of 3)	2	21221175	21970959	749785	1	105374320	42500	NA	LOC105374320	uncharacterized LOC105374320
chr10	120017723	120018576	854	*	8890000	130000000	Distal Intergenic	10	119958513	119958592	80	1	100616322	59210	ENSG00000265370	MIR4682	microRNA 4682
chr1	115539099	115540273	1175	*	8930000	131000000	Distal Intergenic	1	115641970	115698224	56255	1	81839	-101697	ENSG00000173218	VANGL1	VANGL planar cell polarity protein 1
chr10	1070098	1070464	367	*	8960000	13100000	Intron (ENST00000358220.5/22884, intron 1 of 13)	10	1049538	1132384	82847	1	22884	20560	ENSG00000047056	WDR37	WD repeat domain 37
chr1	153206710	153207102	393	*	9000000	131000000	Distal Intergenic	1	153203430	153205120	1691	1	149018	3280	ENSG00000203784	LELP1	late cornified envelope like proline rich 1
chr2	100845365	100845864	500	*	9000000	131000000	Intron (ENST00000335681.10/4862, intron 1 of 20)	2	100820139	100996829	176691	1	4862	25226	ENSG00000170485	NPAS2	neuronal PAS domain protein 2
chr20	57819970	57820661	692	*	9090000	133000000	Distal Intergenic	20	57648392	57711536	63145	2	56937	-108434	ENSG00000124225	PMEPA1	prostate transmembrane protein, androgen induced 1
chr18	21673021	21673349	329	*	909000	133000000	Intron (ENST00000289119.7/171586, intron 4 of 8)	18	21683510	21683597	88	1	100302135	-10161	ENSG00000221493	MIR320C1	microRNA 320c-1
chrX	153643719	153644134	416	*	9150000	133000000	Promoter (1-2kb)	23	153642492	153651326	8835	1	1852	1227	ENSG00000130829	DUSP9	dual specificity phosphatase 9
chr5	170846527	170847099	573	*	9180000	13400000	Distal Intergenic	5	170861870	171300015	438146	1	64901	-14771	ENSG00000204764	RANBP17	RAN binding protein 17
chr5	174325569	174326196	628	*	91900	13400000	Distal Intergenic	5	174336295	174532457	196163	1	101928176	-10099	ENSG00000249306	LINC01411	long intergenic non-protein coding RNA 1411
chr8	48849622	48850003	382	*	9250000	135000000	Distal Intergenic	8	48818293	48824062	5770	1	105375825	31329	NA	LOC105375825	uncharacterized LOC105375825
chr20	2349363	2350279	917	*	9260000	135000000	Distal Intergenic	20	2380901	2432753	51853	1	343641	-30622	ENSG00000166948	TGM6	transglutaminase 6
chr8	142738899	142739756	858	*	9270000	135000000	Promoter (2-3kb)	8	142740949	142742406	1458	2	57152	2650	ENSG00000126233	SLURP1	secreted LY6/PLAUR domain containing 1
chr17	77319051	77320457	1407	*	9290000	135000000	5' UTR	17	77396984	77397054	71	2	100422851	76597	ENSG00000264060	MIR4316	microRNA 4316
chr7	78580337	78580692	356	*	9310000	135000000	Intron (ENST00000354212.9/9863, intron 3 of 21)	7	78347142	78359458	12317	1	399670	233195	ENSG00000231322	RPL13AP17	ribosomal protein L13a pseudogene 17
chr1	237098572	237099133	562	*	9310000	135000000	Intron (ENST00000366574.7/6262, intron 1 of 104)	1	237042184	237833988	791805	1	6262	56388	ENSG00000198626	RYR2	ryanodine receptor 2
chr3	33612729	33613141	413	*	9340000	135000000	Intron (ENST00000468888.6/23122, intron 12 of 38)	3	33496245	33718356	222112	2	23122	105215	ENSG00000163539	CLASP2	cytoplasmic linker associated protein 2
chr11	125216801	125217313	513	*	9350000	136000000	Intron (ENST00000530517.5/63876, intron 1 of 11)	11	125258626	125266798	8173	2	105369549	49485	NA	LOC105369549	uncharacterized LOC105369549
chr17	82267642	82268624	983	*	9380000	13600000	Intron (ENST00000398519.9/1453, intron 1 of 8)	17	82239023	82273700	34678	2	1453	5076	ENSG00000141551	CSNK1D	casein kinase 1 delta
chr3	45365109	45365630	522	*	9400000	136000000	Distal Intergenic	3	45388561	45554726	166166	1	23395	-22931	ENSG00000011376	LARS2	leucyl-tRNA synthetase 2, mitochondrial
chr1	186112411	186112785	375	*	9400000	136000000	Intron (ENST00000271588.9/83872, intron 71 of 106)	1	186296279	186314567	18289	1	10216	-183494	ENSG00000116690	PRG4	proteoglycan 4
chr17	19304397	19305463	1067	*	9410000	136000000	Promoter (<=1kb)	17	19296596	19306261	9666	2	100874018	798	ENSG00000235397	EPN2-AS1	EPN2 antisense RNA 1
chr4	19856459	19856808	350	*	9440000	13600000	Intron (ENST00000511431.1/105374511, intron 3 of 3)	4	20251905	20620561	368657	1	9353	-395097	ENSG00000145147	SLIT2	slit guidance ligand 2
chr21	43603455	43604229	775	*	9520000	138000000	Intron (ENST00000291560.7/11077, intron 7 of 8)	21	43609887	43609989	103	2	102464825	5760	ENSG00000278433	MIR6070	microRNA 6070
chr22	22714809	22715370	562	*	9590000	138000000	Exon (ENST00000519296.1/ENST00000519296.1, exon 1 of 1)	22	22692778	22693312	535	2	112267890	-21497	NA	LOC112267890	uncharacterized LOC112267890
chr16	2290139	2290831	693	*	9610000	13900000	Intron (ENST00000301732.10/21, intron 19 of 32)	16	2274620	2274691	72	1	100616241	15519	ENSG00000264004	MIR4717	microRNA 4717
chr11	12814007	12815187	1181	*	9640000	139000000	Intron (ENST00000527636.7/7003, intron 3 of 12)	11	12674421	12944737	270317	1	7003	139586	ENSG00000187079	TEAD1	TEA domain transcription factor 1
chr8	127080677	127081255	579	*	9650000	139000000	Promoter (<=1kb)	8	127079874	127092600	12727	1	101867536	803	ENSG00000282961	PRNCR1	prostate cancer associated non-coding RNA 1
chr8	119054070	119054440	371	*	9680000	139000000	Intron (ENST00000521788.1/10584, intron 2 of 6)	8	119062942	119068782	5841	2	101927513	14342	ENSG00000254278	LOC101927513	uncharacterized LOC101927513
chr2	120581541	120581902	362	*	9700000	140000000	Distal Intergenic	2	120542905	120558119	15215	2	105373585	-23422	NA	LOC105373585	uncharacterized LOC105373585
chr11	119976853	119977508	656	*	9820000	141000000	Intron (ENST00000691145.2/ENST00000691145.2, intron 1 of 2)	11	119987952	119995037	7086	2	105369528	17529	ENSG00000254863	LINC02744	long intergenic non-protein coding RNA 2744
chr17	39952864	39953569	706	*	9830000	141000000	Promoter (<=1kb)	17	39953263	39977768	24506	1	284110	0	ENSG00000167914	GSDMA	gasdermin A
chr5	119063637	119064148	512	*	9840000	142000000	Intron (ENST00000509902.5/1657, intron 2 of 4)	5	119006347	119070902	64556	2	105379143	6754	NA	DMXL1-DT	DMXL1 divergent transcript
chr5	15471253	15471660	408	*	9850000	142000000	Intron (ENST00000671652.1/ENST00000671652.1, intron 1 of 1)	5	15500180	15939795	439616	1	23194	-28520	ENSG00000183580	FBXL7	F-box and leucine rich repeat protein 7
chr6	91821287	91821708	422	*	9920000	142000000	Distal Intergenic	6	91629915	91690428	60514	2	101929083	-130859	NA	CASC6	cancer susceptibility 6
chr20	1801384	1802040	657	*	9950000	143000000	Intron (ENST00000671643.1/107984104, intron 1 of 2)	20	1729038	1817765	88728	2	107984104	15725	NA	NA	NA
chr7	38561105	38561781	677	*	9990000	143000000	Intron (ENST00000356264.7/273, intron 1 of 20)	7	38383704	38631420	247717	2	273	69639	ENSG00000078053	AMPH	amphiphysin
chr5	78547938	78548706	769	*	10100000	145000000	Intron (ENST00000515007.6/10184, intron 1 of 2)	5	78360611	78480739	120129	1	9522	187327	ENSG00000085365	SCAMP1	secretory carrier membrane protein 1
chr3	58080093	58080568	476	*	10100000	145000000	Intron (ENST00000682097.1/2317, intron 3 of 12)	3	58008398	58172251	163854	1	2317	71695	ENSG00000136068	FLNB	filamin B
chr3	13198407	13199067	661	*	10100000	145000000	Intron (ENST00000648114.1/9922, intron 1 of 15)	3	12897043	13283281	386239	2	9922	84214	ENSG00000144711	IQSEC1	IQ motif and Sec7 domain ArfGEF 1
chr1	230827171	230827695	525	*	10200000	146000000	Distal Intergenic	1	230690776	230795492	104717	2	183	-31679	ENSG00000135744	AGT	angiotensinogen
chr13	44004877	44005274	398	*	10200000	14600000	Intron (ENST00000627615.1/144811, intron 9 of 12)	13	43908727	44030461	121735	1	121838	96150	ENSG00000233725	NRAD1	non-coding RNA in the aldehyde dehydrogenase 1A pathway
chr3	63920343	63920628	286	*	10200000	14600000	Intron (ENST00000674280.1/6314, intron 4 of 12)	3	63911518	63911772	255	2	100861563	-8571	ENSG00000280620	SCAANT1	SCA7/ATXN7 antisense RNA 1
chr12	121748727	121749233	507	*	10200000	147000000	Intron (ENST00000342607.10/144404, intron 3 of 12)	12	121712752	121782068	69317	1	144404	35975	ENSG00000188735	TMEM120B	transmembrane protein 120B
chr1	34736015	34736476	462	*	10300000	147000000	Intron (ENST00000426886.1/113444, intron 2 of 4)	1	34755047	34758512	3466	1	2709	-18571	ENSG00000189280	GJB5	gap junction protein beta 5
chr13	59448083	59448761	679	*	10300000	147000000	Distal Intergenic	13	59121879	59230636	108758	2	105370224	-217447	ENSG00000288015	LOC105370224	uncharacterized LOC105370224
chr1	158045554	158046219	666	*	10300000	147000000	Intron (ENST00000360089.8/55243, intron 1 of 12)	1	158025550	158031166	5617	1	100505785	20004	NA	KIRREL1-IT1	KIRREL1 intronic transcript 1
chr21	17348013	17348317	305	*	10300000	147000000	Distal Intergenic	21	17438821	17450104	11284	1	100505929	-90504	NA	LINC01549	long intergenic non-protein coding RNA 1549
chr15	60941634	60942013	380	*	10300000	147000000	Intron (ENST00000335670.11/6095, intron 1 of 10)	15	60763593	60765317	1725	1	105370844	178041	NA	LOC105370844	uncharacterized LOC105370844
chr5	113922485	113922822	338	*	10300000	147000000	Distal Intergenic	5	114055926	114496500	440575	1	3781	-133104	ENSG00000080709	KCNN2	potassium calcium-activated channel subfamily N member 2
chr1	107690609	107691328	720	*	10400000	148000000	Intron (ENST00000370056.9/10451, intron 17 of 26)	1	107897223	107897304	82	1	102465839	-205895	ENSG00000275455	MIR7852	microRNA 7852
chr10	29590216	29590596	381	*	10500000	150000000	Intron (ENST00000355867.9/6840, intron 1 of 37)	10	29602264	29602346	83	2	100126327	11750	ENSG00000216035	MIR938	microRNA 938
chr7	92740706	92741108	403	*	10500000	150000000	Intron (ENST00000265734.8/1021, intron 3 of 7)	7	92836367	92917188	80822	1	101927497	-95259	ENSG00000237819	CDK6-AS1	CDK6 antisense RNA 1
chr1	30823864	30824717	854	*	10500000	150000000	Promoter (<=1kb)	1	30824217	30834864	10648	1	105378622	0	ENSG00000223382	LINC01778	long intergenic non-protein coding RNA 1778
chr3	41349180	41349596	417	*	10600000	150000000	Intron (ENST00000301831.9/54986, intron 35 of 36)	3	41194741	41260096	65356	1	1499	154439	ENSG00000168036	CTNNB1	catenin beta 1
chr2	172128627	172129050	424	*	10600000	151000000	Distal Intergenic	2	172137345	172370401	233057	1	107985960	-8295	NA	LOC107985960	uncharacterized LOC107985960
chr12	122225874	122226873	1000	*	10600000	151000000	Promoter (<=1kb)	12	122207662	122227534	19873	2	56616	661	ENSG00000184047	DIABLO	diablo IAP-binding mitochondrial protein
chr11	104467482	104467851	370	*	10600000	151000000	Intron (ENST00000536529.5/102723895, intron 4 of 4)	11	104445868	104609498	163631	2	102723895	141647	ENSG00000256422	LINC02552	long intergenic non-protein coding RNA 2552
chr1	9113174	9113510	337	*	10700000	152000000	Intron (ENST00000377411.5/80045, intron 1 of 3)	1	9100305	9129102	28798	2	80045	15592	ENSG00000180758	GPR157	G protein-coupled receptor 157
chr1	175470656	175471850	1195	*	10700000	152000000	Intron (ENST00000367674.7/7143, intron 2 of 22)	1	175307218	175335459	28242	1	105371623	163438	NA	LOC105371623	uncharacterized LOC105371623
chr15	87219786	87220656	871	*	10800000	15300000	Distal Intergenic	15	86938797	86988426	49630	2	102724452	-231360	ENSG00000259620	LOC102724452	uncharacterized LOC102724452
chr5	111433052	111433592	541	*	10800000	153000000	Intron (ENST00000512453.5/814, intron 6 of 11)	5	111510396	111739726	229331	1	100505678	-76804	ENSG00000246859	STARD4-AS1	STARD4 antisense RNA 1
chr19	13850623	13851854	1232	*	1090000	154000000	Distal Intergenic	19	13774456	13778773	4318	1	28974	76167	ENSG00000104979	C19orf53	chromosome 19 open reading frame 53
chr5	135391348	135392313	966	*	10900000	154000000	Intron (ENST00000511689.6/9555, intron 1 of 8)	5	135334381	135399914	65534	2	9555	7601	ENSG00000113648	MACROH2A1	macroH2A.1 histone
chr8	116831380	116831851	472	*	11000000	155000000	Intron (ENST00000521703.5/84294, intron 2 of 2)	8	116874424	116876868	2445	1	644660	-42573	ENSG00000253327	RAD21-AS1	RAD21 antisense RNA 1
chr8	60651722	60652618	897	*	11100000	157000000	Exon (ENST00000529518.1/ENST00000529518.1, exon 3 of 3)	8	60678740	60868028	189289	1	55636	-26122	ENSG00000171316	CHD7	chromodomain helicase DNA binding protein 7
chr2	233057111	233057624	514	*	11200000	158000000	Distal Intergenic	2	233032672	233035057	2386	1	4759	24439	ENSG00000115488	NEU2	neuraminidase 2
chr15	62525007	62525391	385	*	1120000	158000000	Intron (ENST00000636159.2/83660, intron 1 of 58)	15	62637172	62645291	8120	2	197003	119900	ENSG00000259458	MGC15885	uncharacterized protein MGC15885
chr7	2632892	2633545	654	*	11200000	159000000	Promoter (<=1kb)	7	2631986	2664802	32817	1	80727	906	ENSG00000136295	TTYH3	tweety family member 3
chr6	291673	292831	1159	*	11300000	159000000	Promoter (<=1kb)	6	285443	292013	6571	2	102723922	0	NA	NA	NA
chr5	139686536	139687075	540	*	11300000	159000000	Promoter (1-2kb)	5	139684645	139844466	159822	1	84249	1891	ENSG00000146005	PSD2	pleckstrin and Sec7 domain containing 2
chr5	169888798	169889228	431	*	11300000	159000000	Intron (ENST00000520908.7/1794, intron 27 of 51)	5	169861303	169980495	119193	2	100131897	91267	ENSG00000204767	INSYN2B	inhibitory synaptic factor family member 2B
chr16	2295173	2295698	526	*	11400000	16100000	Exon (ENST00000301732.10/21, exon 18 of 33)	16	2274620	2274691	72	1	100616241	20553	ENSG00000264004	MIR4717	microRNA 4717
chrX	12081094	12081613	520	*	11500000	162000000	Intron (ENST00000656302.1/9758, intron 3 of 18)	23	11822423	12724523	902101	1	9758	258671	ENSG00000169933	FRMPD4	FERM and PDZ domain containing 4
chr7	117993552	117994279	728	*	11500000	163000000	Distal Intergenic	7	117710651	117874139	163489	2	83992	-119413	ENSG00000077063	CTTNBP2	cortactin binding protein 2
chr2	155837477	155837795	319	*	11600000	163000000	Distal Intergenic	2	155525424	155664668	139245	1	107985953	312053	ENSG00000286679	LOC107985953	uncharacterized LOC107985953
chr11	66335832	66337157	1326	*	11600000	163000000	Promoter (<=1kb)	11	66330241	66336840	6600	2	9610	0	ENSG00000174791	RIN1	Ras and Rab interactor 1
chr1	92905046	92905451	406	*	11600000	163000000	Intron (ENST00000615519.4/388650, intron 1 of 4)	1	92832737	92961522	128786	2	388650	56071	ENSG00000154511	DIPK1A	divergent protein kinase domain 1A
chr11	118889068	118889616	549	*	11700000	164000000	Intron (ENST00000292174.5/643, intron 1 of 1)	11	118883892	118897787	13896	1	643	5176	ENSG00000160683	CXCR5	C-X-C motif chemokine receptor 5
chr2	197283860	197284629	770	*	11700000	164000000	Intron (ENST00000282272.15/91526, intron 1 of 27)	2	197250858	197302519	51662	2	101927547	17890	ENSG00000236977	ANKRD44-IT1	ANKRD44 intronic transcript 1
chr1	175693445	175694027	583	*	11700000	165000000	Intron (ENST00000367674.7/7143, intron 1 of 22)	1	175315194	175743616	428423	2	7143	49589	ENSG00000116147	TNR	tenascin R
chr11	133956858	133957807	950	*	11800000	165000000	Promoter (<=1kb)	11	133896438	133956968	60531	2	22997	0	ENSG00000080854	IGSF9B	immunoglobulin superfamily member 9B
chr14	91980297	91980639	343	*	11800000	16500000	Intron (ENST00000267622.8/9321, intron 16 of 20)	14	91869411	91947987	78577	2	10516	-32310	ENSG00000140092	FBLN5	fibulin 5
chr9	93003446	93004085	640	*	11800000	16600000	Exon (ENST00000375482.8/89846, exon 5 of 18)	9	93058688	93085133	26446	1	203328	-54603	ENSG00000157303	SUSD3	sushi domain containing 3
chr11	118910501	118912943	2443	*	11900000	16600000	Promoter (<=1kb)	11	118910708	118910787	80	1	100616376	0	ENSG00000264211	MIR4492	microRNA 4492
chr8	89542798	89543466	669	*	11900000	166000000	Distal Intergenic	8	89616722	89757383	140662	2	112268015	213917	NA	LOC112268015	uncharacterized LOC112268015
chr2	9908681	9909082	402	*	11900000	167000000	Intron (ENST00000263663.10/9014, intron 9 of 14)	2	9939088	9950817	11730	2	105373422	41735	NA	LOC105373422	uncharacterized LOC105373422
chr10	35332091	35332525	435	*	11900000	167000000	5' UTR	10	35314552	35336401	21850	2	107984220	3876	NA	LOC107984220	uncharacterized LOC107984220
[truncated: 8,633 more rows]

## Sheet: Table legend
MITF CUT and RUN TARGET SIGNIFICANT DIFFERENCES BETWEEN MITF-WT and MITF-SL
