# Supplementary material for: Novel mechanisms of MITF regulation identified in a mouse suppressor screen
Source: EMBO Rep. 2024 Aug 21;25(10):4252–80. doi: 10.1038/s44319-024-00225-3 (PMC11467436; doi:10.1038/s44319-024-00225-3)
Supplement: Supplementary file 4 — Source data Fig. 1 [file 44319_2024_225_MOESM4_ESM.zip]

Archive with 8 entries (6 files):
- Figure 1K/
- Figure 1K/eyesection_rabbitantimitf_mitfsl.png
- Figure 1K/eyesections_6A5_mitfsl.png
- Figure 1K/eyesections_6A5_mitfsp.png
- Figure 1K/eyesections_rabit anitmitf_mitfsp.png
- Figure 1K/Melanocyte 6A5_SPSL.png
- Figure 1L/
- Figure 1L/Figure 1L.xlsx
