# Supplementary material for: Novel mechanisms of MITF regulation identified in a mouse suppressor screen
Source: EMBO Rep. 2024 Aug 21;25(10):4252–80. doi: 10.1038/s44319-024-00225-3 (PMC11467436; doi:10.1038/s44319-024-00225-3)
Supplement: Supplementary file 4 — Source data Fig. 1 [file 44319_2024_225_MOESM4_ESM.zip › Figure 1L/Figure 1L.xlsx]

## Sheet: Sheet1
Protein	hMITF-M-WT		Protein	hMITF-M-SL		Protein	hMITF-M-SP		Protein	hMITF-M-WT		Protein	hMITF-M-SL		Protein	hMITF-M-SP
Parameter	mean donor anisotropy		Parameter	mean donor anisotropy		Parameter	mean donor anisotropy		Parameter	mean donor anisotropy		Parameter	mean donor anisotropy		Parameter	mean donor anisotropy
									Condition	165 mM KCl		Condition	165 mM KCl		Condition	165 mM KCl
[dimer]	Fraction bound		[dimer]	Fraction bound		[dimer]	Fraction bound		[dimer]	Fraction bound		[dimer]	Fraction bound		[dimer]	Fraction bound
0.0005	0		0.0005	0		0.0005	0		2.2e-05	0		0.0005	-0.01845		0.025	0
0.025	0.125491		0.25	0.28293		0.5	0.296554		0.0022	0.0079		0.0005	0.018455		0.05	0.004432
0.25	0.189666		0.5	0.355605		1	0.427655		0.022	0.047293		0.025	0.028365		0.125	0.292958
0.5	0.190736		1	0.484662		2.5	0.576293		0.055	0.183743		0.025	0.039803		0.25	0.650348
1	0.33444		2.5	0.581053		5	0.814159		0.11	0.214513		0.05	0.076522		0.375	0.606324
2.5	0.457363		5	0.799368		10	0.943854		0.165	0.429203		0.25	0.206932		0.5	0.769871
5	0.702309		10	0.955328		25	1		0.22	0.486046		0.25	0.382031		0.75	0.837495
10	0.894697		25	1		37.5	1.07355		0.44	0.722289		0.25	0.433473		1	0.891732
25	0.931973		50	0.976055		50	1.04088		0.55	0.807405		0.5	0.666839		1.25	0.928788
50	1								0.66	0.991022		0.5	0.805813		1.5	0.870577
100	0.936566								1.1	0.986017		0.5	0.912578		2	0.906933
									2.2	0.869478		1.25	0.963298		2.5	0.899124
									2.2	0.945499		2.5	0.876496		3.75	0.918602
									4.4	0.871488		2.5	0.990267		5	0.934311
									22	0.944684		3.75	0.966181		7.5	0.909904
									22	1.05532		5	0.94588		7.5	1.00476
												10	0.979202		12.5	0.950182
												25	1		25	0.963635
															50	1
															100	1.04034
