# Supplementary material for: Novel mechanisms of MITF regulation identified in a mouse suppressor screen
Source: EMBO Rep. 2024 Aug 21;25(10):4252–80. doi: 10.1038/s44319-024-00225-3 (PMC11467436; doi:10.1038/s44319-024-00225-3)
Supplement: Supplementary file 5 — Source data Fig. 2 [file 44319_2024_225_MOESM5_ESM.zip]

Archive with 18 entries (9 files):
- 2G/
- 2G/Figure 2G.xlsx
- 2A/
- 2A/Figure 2A.pptx
- 2B/
- 2B/Figure 2B.xlsx
- 2C/
- 2C/Figure 2C.pptx
- 2H/
- 2H/Figure 2H.pptx
- 2I/
- 2I/Figure 2I.xlsx
- 2D/
- 2D/Figure 2D.xlsx
- 2E/
- 2E/Figure 2E.pptx
- 2F/
- 2F/Figure 2F.xlsx
