# Supplementary material for: Novel mechanisms of MITF regulation identified in a mouse suppressor screen
Source: EMBO Rep. 2024 Aug 21;25(10):4252–80. doi: 10.1038/s44319-024-00225-3 (PMC11467436; doi:10.1038/s44319-024-00225-3)
Supplement: Supplementary file 5 — Source data Fig. 2 [file 44319_2024_225_MOESM5_ESM.zip › 2G/Figure 2G.xlsx]

## Sheet: Sheet1
	pS73-MITF				S73-MITF
	Nucleus				Nucleus
Wh(+)	57.7932	48.4531	51.8524	54.8802	53.4266	45.9075	59.0558	42.5054
Wh(+) (sl)	69.6131	72.0166	74.1867	62.8431	72.7159	76.7571	82.2274	67.4184
mi	56.698	53.1933	58.3436	48.6057	58.1818	42.0862	50.8622	34.8544
mi (sl)	71.6753	79.3259	76.8355	76.9191	78.5867	73.2466	73.0209	79.105
ew	59.2624	64.4933	61.4232	61.3449	50.951	48.5301	50.4145	25.1477
ew (sl)	76.3789	82.6559	83.3755	78.9041	68.2717	75.7911	84.2782	66.0633
	Rep 1	Rep 2	Rep 3	Rep 4	Rep 1	Rep 2	Rep 3	Rep 4
