# Supplementary material for: Novel mechanisms of MITF regulation identified in a mouse suppressor screen
Source: EMBO Rep. 2024 Aug 21;25(10):4252–80. doi: 10.1038/s44319-024-00225-3 (PMC11467436; doi:10.1038/s44319-024-00225-3)
Supplement: Supplementary file 5 — Source data Fig. 2 [file 44319_2024_225_MOESM5_ESM.zip › 2B/Figure 2B.xlsx]

## Sheet: Half-life
	pS73 MITF			S73 MITF
	WT	sp	sl	WT	sp	sl
Rep 1	2.376	3.327	1.199	1.316	1.558	0.4906
Rep 2	4.311	3.463	0.7333	1.819	1.737	0.233
Rep 3	3.722	3.716	1.064	1.476	1.768	0.458
Rep 4	2.512	2.667	1.095	1.112	1.019	0.4775
