# Supplementary material for: Novel mechanisms of MITF regulation identified in a mouse suppressor screen
Source: EMBO Rep. 2024 Aug 21;25(10):4252–80. doi: 10.1038/s44319-024-00225-3 (PMC11467436; doi:10.1038/s44319-024-00225-3)
Supplement: Supplementary file 5 — Source data Fig. 2 [file 44319_2024_225_MOESM5_ESM.zip › 2I/Figure 2I.xlsx]

## Sheet: Sheet1
pS73				S73
-	Wh	mi	ew	-	Wh	mi	ew
1.268	1.627	2.19	3.198	0.3098	0.4912	0.6474	0.6279	Rep 1
1.143	1.537	2.548	2.08	0.2331	0.4499	0.674	0.4602	Rep 2
1.463	2.148	2.948	2.643	0.1377	0.6318	0.7165	0.6082	Rep 3
0.9056				0.2276				Rep 4
1.092				0.1304				Rep 5
