# Supplementary material for: Novel mechanisms of MITF regulation identified in a mouse suppressor screen
Source: EMBO Rep. 2024 Aug 21;25(10):4252–80. doi: 10.1038/s44319-024-00225-3 (PMC11467436; doi:10.1038/s44319-024-00225-3)
Supplement: Supplementary file 5 — Source data Fig. 2 [file 44319_2024_225_MOESM5_ESM.zip › 2D/Figure 2D.xlsx]

## Sheet: Sheet1
		pS73 MITF							S73 MITF
		Cytoplasm			Nucleus				Cytoplasm			Nucleus
	WT	46.748	51.0081	63.4536	53.252	48.9919	36.5464	WT	46.0653	19.8739	59.3972	53.9347	80.1261	40.6028
	Wh	52.9489	51.9046	58.804	47.0511	48.0954	41.196	Wh	42.0684	28.9462	59.9935	57.9316	71.0538	40.0065
	sp	48.8099	51.7391	64.8516	51.1901	48.2609	35.1484	sp	44.5326	34.0681	76.1176	55.4674	65.9319	23.8824
	sl	27.6708	16.2972	24.3696	72.3292	83.7028	75.6304	sl	20.9667	4.88588	5.42825	79.0333	95.1141	94.5717
		Rep1	Rep 2	Rep3	Rep1	Rep 2	Rep3		Rep1	Rep 2	Rep3	Rep1	Rep 2	Rep3
