# Supplementary material for: Novel mechanisms of MITF regulation identified in a mouse suppressor screen
Source: EMBO Rep. 2024 Aug 21;25(10):4252–80. doi: 10.1038/s44319-024-00225-3 (PMC11467436; doi:10.1038/s44319-024-00225-3)
Supplement: Supplementary file 5 — Source data Fig. 2 [file 44319_2024_225_MOESM5_ESM.zip › 2F/Figure 2F.xlsx]

## Sheet: Sheet1
	pS73 MITF										S73 MITF
	Cytoplasm					Nucleus					Cytoplasm					Nucleus
-	24.3693	21.745	20.3023	16.8181		75.6307	78.255	79.6977	83.1819		6.31897	6.85388	3.83476	7.24239		93.681	93.1461	96.1652	92.7576
Wh	26.5757	21.225	23.9639	22.1064		73.4243	78.775	76.0361	77.8936		10.6648	13.116	9.12367	11.0553		89.3352	86.884	90.8763	88.9447
mi	27.5428	11.8323	20.3698	17.4232		72.4572	88.1677	79.6302	82.5768		10.699	6.0422	7.97853	8.06127		89.301	93.9578	92.0215	91.9387
ew	22.5121	12.0091	18.0934	18.4462		77.4879	87.9909	81.9066	81.5538		13.4446	4.34103	8.96712	11.2476		86.5554	95.659	91.0329	88.7524
	Rep 1	Rep 2	Rep 3	Rep 4		Rep 1	Rep 2	Rep 3	Rep 4		Rep 1	Rep 2	Rep 3	Rep 4		Rep 1	Rep 2	Rep 3	Rep 4
