# Supplementary material for: Novel mechanisms of MITF regulation identified in a mouse suppressor screen
Source: EMBO Rep. 2024 Aug 21;25(10):4252–80. doi: 10.1038/s44319-024-00225-3 (PMC11467436; doi:10.1038/s44319-024-00225-3)
Supplement: Supplementary file 6 — Source data Fig. 3 [file 44319_2024_225_MOESM6_ESM.zip]

Archive with 12 entries (6 files):
- 3C/
- 3C/Figure 3C.xlsx
- 3E/
- 3E/Figure 3E.xlsx
- 3F/
- 3F/Figure 3F.pptx
- 3G/
- 3G/Figure 3G.xlsx
- 3B/
- 3B/Figure 3B.pptx
- 3D/
- 3D/Figure 3D.pptx
