# Supplementary material for: Novel mechanisms of MITF regulation identified in a mouse suppressor screen
Source: EMBO Rep. 2024 Aug 21;25(10):4252–80. doi: 10.1038/s44319-024-00225-3 (PMC11467436; doi:10.1038/s44319-024-00225-3)
Supplement: Supplementary file 6 — Source data Fig. 3 [file 44319_2024_225_MOESM6_ESM.zip › 3C/Figure 3C.xlsx]

## Sheet: Sheet1
	pS73
	Cytoplasm			Nucleus			Cytoplasm			Nucleus
WT	52.1929	43.5041	42.5985	47.8071	56.4959	57.4015	43.3135	51.0081	46.7035	56.6865	48.9919	53.2965
mi-sl	24.0974	22.0604	18.5697	75.9026	77.9396	81.4303	16.2552	10.1155	5.20126	83.7448	89.8845	94.7987
326*	34.0948	36.3281	43.1872	65.9052	63.6719	56.8128	30.0647	40.1686	41.3742	69.9353	59.8314	58.6258
∆326-377	56.2694	53	53.1489	43.7306	47	46.8511	48.9411	48.3352	46.893	51.0589	51.6648	53.107
378*	39.3521	37.0767	35.7541	60.6479	62.9233	64.2459	37.7667	35.9689	27.189	62.2333	64.0311	72.811
	Rep 1	Rep 2	Rep 3	Rep 1	Rep 2	Rep 3	Rep 1	Rep 2	Rep 3	Rep 1	Rep 2	Rep 3
