# Supplementary material for: Novel mechanisms of MITF regulation identified in a mouse suppressor screen
Source: EMBO Rep. 2024 Aug 21;25(10):4252–80. doi: 10.1038/s44319-024-00225-3 (PMC11467436; doi:10.1038/s44319-024-00225-3)
Supplement: Supplementary file 6 — Source data Fig. 3 [file 44319_2024_225_MOESM6_ESM.zip › 3E/Figure 3E.xlsx]

## Sheet: Sheet1
	Cytoplasm						Nucleus
WT	86.6223	94.2107	100	88.7934	80.3575	76.3319	13.3777	5.78929	0	11.2066	19.6425	23.6681
mi-sl	40.2246	26.4358	31.056	23.6681	33.7139	39.3699	59.7754	73.5642	68.944	76.3319	66.2861	60.6301
326*	53.0449	60.5533	78.1716				46.9551	39.4467	21.8284
∆326-377	56.3047	89.8846	98.7704				43.6953	10.1154	1.22955
378*	70.2544	85.6702	69.4341				29.7456	14.3298	30.5659
∆316-326				60.6301	66.2861	56.5693				39.3699	33.7139	43.4307
	Rep 1	Rep 2	Rep3	Rep 1	Rep 2	Rep3	Rep 1	Rep 2	Rep3	Rep 1	Rep 2	Rep3
