# Supplementary material for: Novel mechanisms of MITF regulation identified in a mouse suppressor screen
Source: EMBO Rep. 2024 Aug 21;25(10):4252–80. doi: 10.1038/s44319-024-00225-3 (PMC11467436; doi:10.1038/s44319-024-00225-3)
Supplement: Supplementary file 6 — Source data Fig. 3 [file 44319_2024_225_MOESM6_ESM.zip › 3G/Figure 3G.xlsx]

## Sheet: Sheet1
pS73						S73
WT	mi-sl	326*	∆326-377	378*	∆316-326	WT	mi-sl	326*	∆326-377	378*	∆316-326
2.249	1.037	2.085	0.8374	1.008		0.9241	0.147	0.5243	0.9694	0.6379		Rep 1
2.87	0.7129	1.89	1.488	1.473		1.2	0.3418	0.7604	1.076	0.7271		rep 2
2.376	1.094	1.8145	1.445	0.8729		1.476	0.3116	0.4048	1.232	0.6568		rep 3
3.06033	0.9316				1.879	1.197	0.271475				1.188	Rep 4
3.254	1.26127				1.848	1.088	0.24505				1.278	Rep 5
2.89475	0.8979				1.708	0.95695	0.295367				1.012	Rep 6
