# Supplementary material for: Novel mechanisms of MITF regulation identified in a mouse suppressor screen
Source: EMBO Rep. 2024 Aug 21;25(10):4252–80. doi: 10.1038/s44319-024-00225-3 (PMC11467436; doi:10.1038/s44319-024-00225-3)
Supplement: Supplementary file 7 — Source data Fig. 4 [file 44319_2024_225_MOESM7_ESM.zip]

Archive with 14 entries (7 files):
- 4C/
- 4C/Figure 4C.pptx
- 4D/
- 4D/Figure 4D.xlsx
- 4E/
- 4E/Figure 4E.pptx
- 4F/
- 4F/Figure 4F.pptx
- 4G/
- 4G/Figure 4G.xlsx
- 4A/
- 4A/Figure 4A.pptx
- 4B/
- 4B/Figure 4B.xlsx
