# Supplementary material for: Novel mechanisms of MITF regulation identified in a mouse suppressor screen
Source: EMBO Rep. 2024 Aug 21;25(10):4252–80. doi: 10.1038/s44319-024-00225-3 (PMC11467436; doi:10.1038/s44319-024-00225-3)
Supplement: Supplementary file 7 — Source data Fig. 4 [file 44319_2024_225_MOESM7_ESM.zip › 4D/Figure 4D.xlsx]

## Sheet: Sheet1
	DMSO			MG132			Baf-A1
WT	1	1	1	1.22929	1.19065	0.983336	1.36887	1.23804	1.0747	sP73
sp	1	1	1	1.50605	1.45131	1.34773	1.32582	1.21476	1.39877
sl	1	1	1	1.81708	1.80221	1.76201	1.35557	1.179	1.11937
WT	1	1	1	2.88395	2.81416	2.12968	1.50999	1.34701	1.12481	S73
sp	1	1	1	2.78373	2.57881	2.75681	1.60604	1.47653	1.66248
sl	1	1	1	8.4584	6.91799	5.97881	1.37555	1.32931	1.02152
	Rep 1	Rep2	Rep3	Rep 1	Rep2	Rep3	Rep 1	Rep2	Rep3
