# Supplementary material for: Novel mechanisms of MITF regulation identified in a mouse suppressor screen
Source: EMBO Rep. 2024 Aug 21;25(10):4252–80. doi: 10.1038/s44319-024-00225-3 (PMC11467436; doi:10.1038/s44319-024-00225-3)
Supplement: Supplementary file 7 — Source data Fig. 4 [file 44319_2024_225_MOESM7_ESM.zip › 4G/Figure 4G.xlsx]

## Sheet: Sheet1
	Mitfmi-sl siCTRL			Mitfmi-sl siAKRIN2			Mitf-WT siCTRL			Mitf-WT siAKRIN2
pS73-MITF	1	1	1	1.08548	1.28704	0.522669	1	1	1	0.816062	1.50136	0.800568
unpS73-MITF	1	1	1	3.34476	3.53538	1.75225	1	1	1	1.24194	1.88376	1.54823
	Rep 1	Rep 2	Rep 3	Rep 1	Rep 2	Rep 3	Rep 1	Rep 2	Rep 3	Rep 1	Rep 2	Rep 3
