# Supplementary material for: Novel mechanisms of MITF regulation identified in a mouse suppressor screen
Source: EMBO Rep. 2024 Aug 21;25(10):4252–80. doi: 10.1038/s44319-024-00225-3 (PMC11467436; doi:10.1038/s44319-024-00225-3)
Supplement: Supplementary file 7 — Source data Fig. 4 [file 44319_2024_225_MOESM7_ESM.zip › 4B/Figure 4B.xlsx]

## Sheet: Sheet1
	DMSO			MG132 + CHX			Bafa1 + CHX
WT	1	1	1	1.79839	1.64176	1.54883	0.80095	0.969326	1.08743	pS73
sp	1	1	1	1.18137	1.6951	1.41393	0.819225	1.10164	0.948482
sl	1	1	1	1.30282	1.81811	1.67326	0.0384113	0.187302	0.284014
WT	1	1	1	1.56698	1.19338	1.63986	0.18132	0.397034	0.349907	S73
sp	1	1	1	0.956283	1.50376	1.04661	0.186461	0.527438	0.35827
sl	1	1	1	1.53283	1.93509	1.88962	0	0	0
