# Supplementary material for: Novel mechanisms of MITF regulation identified in a mouse suppressor screen
Source: EMBO Rep. 2024 Aug 21;25(10):4252–80. doi: 10.1038/s44319-024-00225-3 (PMC11467436; doi:10.1038/s44319-024-00225-3)
Supplement: Supplementary file 8 — Source data Fig. 5 [file 44319_2024_225_MOESM8_ESM.zip]

Archive with 12 entries (6 files):
- 5C/
- 5C/Figure 5C.pptx
- 5D/
- 5D/Figure 5D.xlsx
- 5E/
- 5E/Figure 5E.xlsx
- 5F/
- 5F/Figure 5F.xlsx
- 5A/
- 5A/Figure 5A.pptx
- 5B/
- 5B/Figure 5B.xlsx
