# Supplementary material for: Novel mechanisms of MITF regulation identified in a mouse suppressor screen
Source: EMBO Rep. 2024 Aug 21;25(10):4252–80. doi: 10.1038/s44319-024-00225-3 (PMC11467436; doi:10.1038/s44319-024-00225-3)
Supplement: Supplementary file 8 — Source data Fig. 5 [file 44319_2024_225_MOESM8_ESM.zip › 5D/Figure 5D.xlsx]

## Sheet: Sheet1
	Cytoplasm								Nucleus
Mitf-WT	84.8271	86.6223	69.336	79.497	83.2955	75.0057	76.8732	83.5153	15.1729	13.3777	30.664	20.503	16.7045	24.9943	23.1268	16.4847
Mitf-WT-K316R	73.4979	76.3938	67.1784	67.6216					26.5021	23.6062	32.8216	32.3784
Mitfmi-sp-K316R	84.0543	66.6153	86.3232						15.9457	33.3847	13.6768
Mitfmi-sp-K316R-S409A	41.2262	50.288	65.7146						58.7738	49.712	34.2854
Mitf-WT-E318K	79.6632	68.4011	70.8177						20.3368	31.5989	29.1823
Mitfmi-sp-E318K	76.1853	73.1986	72.032	83.7428	70.2588	85.1519			23.8147	26.8014	27.968	16.2572	29.7412	14.8481
Mitfmi-sp-E318K-S409A	54.1951	50.9293	58.2753	54.2697					45.8049	49.0707	41.7247	45.7303
Mitfmi-sl	40.2246	26.4358	31.056	26.8622	33.0267	33.2736	28.0519		59.7754	73.5642	68.944	73.1378	66.9733	66.7264	71.9481
