# Supplementary material for: Novel mechanisms of MITF regulation identified in a mouse suppressor screen
Source: EMBO Rep. 2024 Aug 21;25(10):4252–80. doi: 10.1038/s44319-024-00225-3 (PMC11467436; doi:10.1038/s44319-024-00225-3)
Supplement: Supplementary file 8 — Source data Fig. 5 [file 44319_2024_225_MOESM8_ESM.zip › 5E/Figure 5E.xlsx]

## Sheet: Sheet1
pS73
WT	WT-K316R	sp-K316R	sl	sp-326*-K316R	sp-378*-K316R	sp-S409A-K316R
			1.187	0.9443	0.9372	2.659
2.511	4.529	3.406	1.008	1.155	0.4494	2.778
2.186	4.374	5.321	0.944	1.633	0.7263	2.772
2.933	4.279	5.232	1.148	1.713	1.081
2.877
2.178
2.779
S73
WT	WT-K316R	sp-K316R	sl	sp-326*-K316R	sp-378*-K316R	sp-S409A-K316R
1.298	1.99	1.483	0.2463	0.634	0.2965	0.7918
1.191	2.332	1.956	0.32	0.5689	0.2306	0.2018
1.75	3.79	1.98	0.1437	0.7834	0.5272	0.2723
0.9156			0.2754	0.3804	0.7956
1.086
