# Supplementary material for: Novel mechanisms of MITF regulation identified in a mouse suppressor screen
Source: EMBO Rep. 2024 Aug 21;25(10):4252–80. doi: 10.1038/s44319-024-00225-3 (PMC11467436; doi:10.1038/s44319-024-00225-3)
Supplement: Supplementary file 8 — Source data Fig. 5 [file 44319_2024_225_MOESM8_ESM.zip › 5F/Figure 5F.xlsx]

## Sheet: Sheet1
pS73
WT	mi-sl		E318K	E318K-S409A	326*	326*-E318K	378*	378*-E318K
3.06033	0.9316		1.599	1.378	1.874	2.085	1.1283	1.03147
3.254	1.26127		1.45	1.147	1.921	1.89	1.5685	0.814033
2.89475	0.8979		2.0795	1.851	1.921	1.8145	1.565	0.660367
pS73
WT		E318K	E318K-S409A	mi-sl	326*-E318K	326*	378*-E318K	378*
1.197		0.8357	0.365	0.271475	0.93205	0.877	0.557533	0.77645
1.088		0.4223	0.2829	0.24505	0.99245	0.7459	0.3392	0.61365
0.95695		0.59495	0.5379	0.295367	0.914	0.7459	0.4202	0.6945
