# Supplementary material for: Novel mechanisms of MITF regulation identified in a mouse suppressor screen
Source: EMBO Rep. 2024 Aug 21;25(10):4252–80. doi: 10.1038/s44319-024-00225-3 (PMC11467436; doi:10.1038/s44319-024-00225-3)
Supplement: Supplementary file 8 — Source data Fig. 5 [file 44319_2024_225_MOESM8_ESM.zip › 5B/Figure 5B.xlsx]

## Sheet: Sheet1
	Cytoplasm			Nucleus
WT	54.1481	56.2623	48.0865	45.8519	43.7377	51.9135	pS73
K316R	57.5028	54.6539	45.2304	42.4972	45.3461	50.2466
E318K	58.5694	56.1745	49.7534	41.4306	43.8255	54.7696
K316R	56.5248	55.0505	48.5049	43.4752	44.9495	51.4951
E318K	41.9193	53.8984	48.486	58.0807	46.1016	51.514
K316R-S409A	39.1755	45.6139	32.299	60.8245	54.3861	67.701
E318K-S409A	38.3329	48.6326	39.6092	61.6671	51.3674	60.3908
sl	12.5847	9.28189	6.27039	87.4153	90.7181	93.7296
WT	42.8937	49.4496	55.4446	57.1063	50.5504	44.5554	S73
K316R	39.6846	41.5151	54.1568	60.3154	58.4849	45.8432
E318K	43.038	51.3659	40.9828	56.962	48.6341	59.0172
K316R	41.4341	33.7023	56.6381	58.5659	66.2977	43.3619
E318K	33.3386	52.2616	40.4033	66.6614	47.7384	59.5967
K316R-S409A	32.2817	32.5801	47.205	67.7183	67.4199	52.795
E318K-S409A	37.026	46.0706	36.2771	62.974	53.9294	63.7229
sl	7.89183	6.38982	8.1715	92.1082	93.6102	91.8285
	Rep 1	Rep 2	Rep 3
