# Supplementary material for: Novel mechanisms of MITF regulation identified in a mouse suppressor screen
Source: EMBO Rep. 2024 Aug 21;25(10):4252–80. doi: 10.1038/s44319-024-00225-3 (PMC11467436; doi:10.1038/s44319-024-00225-3)
Supplement: Supplementary file 9 — Source data Fig. 6 [file 44319_2024_225_MOESM9_ESM.zip]

Archive with 6 entries (3 files):
- 6A/
- 6A/Figure 6A.xlsx
- 6B/
- 6B/Figure 6B.xlsx
- 6C/
- 6C/Figure 6C.xlsx
