# Supplementary material for: Novel mechanisms of MITF regulation identified in a mouse suppressor screen
Source: EMBO Rep. 2024 Aug 21;25(10):4252–80. doi: 10.1038/s44319-024-00225-3 (PMC11467436; doi:10.1038/s44319-024-00225-3)
Supplement: Supplementary file 9 — Source data Fig. 6 [file 44319_2024_225_MOESM9_ESM.zip › 6A/Figure 6A.xlsx]

## Sheet: Sheet1
hMITF-M-WT-C306+hMITF-M-WT-C419 - INTER
E bin centre	Count
-0.235	10
-0.205	13
-0.175	22
-0.145	41
-0.115	75
-0.085	99
-0.055	123
-0.025	184
0.005	143
0.035	165
0.065	111
0.095	101
0.125	62
0.155	62
0.185	38
0.215	39
0.245	29
0.275	25
0.305	29
0.335	22
0.365	36
0.395	38
0.425	38
0.455	68
0.485	71
0.515	90
0.545	113
0.575	167
0.605	201
0.635	251
0.665	245
0.695	234
0.725	232
0.755	163
0.785	136
0.815	76
0.845	37
0.875	34
0.905	28
0.935	14
0.965	9
0.995	6
1.025	2
1.055	1
1.085	0
1.115	0
1.145	0
1.175	0
1.205	0
1.235	0
