# Supplementary material for: Novel mechanisms of MITF regulation identified in a mouse suppressor screen
Source: EMBO Rep. 2024 Aug 21;25(10):4252–80. doi: 10.1038/s44319-024-00225-3 (PMC11467436; doi:10.1038/s44319-024-00225-3)
Supplement: Supplementary file 9 — Source data Fig. 6 [file 44319_2024_225_MOESM9_ESM.zip › 6B/Figure 6B.xlsx]

## Sheet: Sheet1
hMITF-M-WT-C306/C419 - INTRA
E bin centre	Count
-0.185	3
-0.155	2
-0.125	10
-0.095	8
-0.065	27
-0.035	31
-0.005	30
0.025	50
0.055	67
0.085	68
0.115	64
0.145	124
0.175	135
0.205	199
0.235	231
0.265	269
0.295	274
0.325	254
0.355	248
0.385	168
0.415	137
0.445	115
0.475	88
0.505	51
0.535	28
0.565	35
0.595	24
0.625	13
0.655	9
0.685	7
0.715	17
0.745	13
0.775	10
0.805	10
0.835	13
0.865	16
0.895	15
0.925	10
0.955	9
0.985	4
1.015	2
1.045	0
1.075	0
1.105	0
1.135	0
1.165	0
