# Supplementary material for: Novel mechanisms of MITF regulation identified in a mouse suppressor screen
Source: EMBO Rep. 2024 Aug 21;25(10):4252–80. doi: 10.1038/s44319-024-00225-3 (PMC11467436; doi:10.1038/s44319-024-00225-3)
Supplement: Supplementary file 9 — Source data Fig. 6 [file 44319_2024_225_MOESM9_ESM.zip › 6C/Figure 6C.xlsx]

## Sheet: Sheet1
hMITF-M-WT-C306/C419 - INTRA - Burstwise data					hMITF-M-WT-C306+hMITF-M-WT-C419 - INTER
E	TauD-FRET/TauD-Donly				E	TauD-FRET/TauD-Donly
0.498664	0.513085				0.571452	0.875316
0.440472	0.757493				0.287484	0.946839
0.61453	0.610579				0.145544	0.690713
0.324524	0.878228				0.453448	0.890904
0.697195	0.577328				0.198938	0.812477
0.531611	0.574934				0.227841	0.791155
0.609836	0.60852				0.299353	0.811229
0.771862	0.303175				0.319793	0.95112
0.673096	1.12015				0.267112	0.746233
0.300017	0.624614				0.380968	0.74976
0.309377	0.754332				0.470812	0.846818
0.367427	0.830689				0.120838	0.615597
0.445071	0.768332				0.262182	0.798298
0.638294	0.351838				0.138283	0.802812
0.571675	0.532291				0.425089	0.730462
0.288859	0.639688				0.298777	0.792655
0.722245	0.58426				0.491698	0.907013
0.6143	0.715172				0.310867	0.834119
0.439822	1.05404				0.204973	0.899111
0.753106	0.897018				0.115019	0.886996
0.501895	0.557862				0.252908	0.849257
0.700619	0.53272				0.172217	0.919297
0.489744	0.670867				0.478942	1.32573
0.463546	0.35742				0.112227	0.729729
0.42906	0.756883				0.310197	0.711727
0.6661	0.408167				0.421536	0.804065
0.839039	0.737474				0.204855	0.466667
0.692614	0.642396				0.457377	0.64531
0.629084	0.51076				0.340468	1.1191
0.724831	0.587723				0.56519	0.672699
0.483428	0.111942				0.282208	0.925623
0.281615	0.204138				0.41965	0.655427
0.575837	0.635695				0.572904	0.734527
0.262791	0.266426				0.471882	0.807012
0.468235	0.436975				0.153615	0.930024
0.456265	0.442554				0.487866	0.628698
0.283527	0.284536				0.213497	0.704913
0.309801	0.202962				0.292805	0.726702
0.316051	1.33919				0.208241	0.917963
0.5512	0.838517				0.364867	0.839361
0.518529	0.963975				0.274732	0.768223
0.695385	0.683956				0.223458	0.839583
0.696275	0.378282				0.424135	1.33886
0.76774	0.754192				0.341453	1.03092
0.270766	0.80303				0.443579	0.767666
0.781148	0.67718				0.137062	0.920447
0.551937	0.55217				0.274408	0.856873
0.691457	0.789526				0.230477	1.12662
0.470583	0.479134				0.19243	1.009
0.741204	0.80444				0.307301	0.61966
0.709642	0.410755				0.351192	0.785807
0.91736	0.380914				0.463176	0.838708
0.527704	0.572174				0.391759	0.911264
0.650223	0.685341				0.173695	0.600199
0.725642	0.546274				0.512733	0.702704
0.677249	0.282581				0.135227	0.847887
0.598563	0.635168				0.357368	0.811954
0.558001	0.418285				0.114924	0.658474
0.547778	1.05514				0.342304	0.951075
0.302405	0.731958				0.295148	0.877274
0.703554	0.600053				0.265133	0.772868
0.839552	0.650736				0.169642	0.798025
0.570258	0.630123				0.563268	0.973238
0.596455	0.590871				0.363299	0.767153
0.738677	0.713365				0.413214	0.483603
0.473663	0.555456				0.264409	0.87545
0.406935	1.28115				0.123985	0.749613
0.582439	0.662999				0.380597	0.857501
0.704914	0.70055				0.346725	0.670529
0.510046	0.777095				0.313572	0.757734
0.557053	0.560482				0.555548	0.897931
0.477206	0.551139				0.282289	1.03393
0.676814	0.355502				0.422019	0.699028
0.431836	0.956153				0.538917	0.764732
0.597526	0.611338				0.319507	0.793094
0.46065	1.14696				0.300663	0.962099
0.558361	0.884216				0.245048	0.67898
0.522324	0.707811				0.103988	0.923747
0.747273	0.633529				0.143807	0.737699
0.740918	0.453756				0.225906	0.846797
0.477814	0.749716				0.389836	0.880179
0.643674	0.692911				0.429368	1.0973
0.824712	0.462493				0.438807	1.09013
0.498632	0.928924				0.379558	1.15981
0.717542	0.636947				0.246412	0.69543
0.639777	0.628697				0.325962	0.760987
0.684959	0.632386				0.426625	0.95934
0.781417	0.535984				0.447968	0.947257
0.727529	0.992199				0.181748	1.04416
0.747244	0.585852				0.419124	1.09609
0.353197	0.753723				0.380195	0.806235
0.649122	0.442646				0.507951	0.716502
0.564392	0.794707				0.277468	0.828006
0.688443	0.872155				0.483794	0.681239
0.618515	0.844748				0.181141	0.560464
0.597625	0.659223				0.343962	0.893969
0.728079	0.622194				0.394433	0.768578
0.935822	1.01752				0.495833	0.791218
0.703339	0.783995				0.475748	0.782523
0.741359	0.34146				0.383279	0.668269
0.624381	0.430256				0.222555	1.12916
0.749998	0.582378				0.440897	0.698103
0.876305	0.974823				0.371633	0.665582
0.567832	0.471884				0.289322	1.05986
0.912866	0.620712				0.398088	0.917714
0.80728	0.478853				0.305615	0.948651
0.679819	0.778118				0.169053	0.909271
0.547428	0.579891				0.300544	1.20519
0.73508	0.356919				0.462084	0.81125
0.671667	0.531058				0.172819	0.972413
0.696722	1.02756				0.468545	0.914655
0.713655	0.590259				0.434172	0.954872
0.670877	0.561588				0.549753	0.733329
0.268489	1.0134				0.273409	1.05257
0.665514	0.564125				0.310631	0.577712
0.632459	0.646119				0.292859	0.976827
0.731686	0.60425				0.323135	1.12083
0.834435	0.802118				0.225375	0.69466
0.256107	0.52579				0.439445	0.849783
0.752181	0.546864				0.465584	0.651144
0.643594	0.601802				0.209365	1.05933
0.661521	0.81507				0.361921	0.686749
0.637651	0.565569				0.515802	0.944817
0.631377	0.375277				0.449941	0.905326
0.606697	0.802971				0.321913	0.802514
0.779282	0.562845				0.554311	0.784214
0.851956	0.53386				0.188229	1.33973
0.715708	0.282485				0.306186	0.80342
0.791546	0.601284				0.273983	1.14835
0.625052	0.578284				0.413527	0.779244
0.702773	0.564725				0.532488	0.635387
0.63396	0.504493				0.343961	0.936653
0.804552	0.408306				0.3883	0.829097
0.517752	0.49589				0.315929	0.890626
0.733734	0.606655				0.375598	0.672246
0.56068	0.62413				0.293801	0.732915
0.739423	0.474186				0.439853	1.01849
0.481444	0.870076				0.316607	0.855545
0.594867	0.516315				0.394786	0.699726
0.744308	0.645373				0.204775	0.765947
0.778732	0.623855				0.124552	0.859406
0.525699	0.866593				0.530821	1.14459
0.717445	0.480077				0.323059	1.02002
0.596301	0.639535				0.164617	1.09937
0.631609	0.529314				0.453958	1.08225
0.657502	0.658581				0.584522	0.786208
0.547569	0.782802				0.120832	0.725329
0.680044	0.570059				0.341864	0.658455
0.556643	0.79333				0.243401	0.778631
0.474589	0.939736				0.413182	0.717294
0.521468	0.741452				0.235428	0.958367
0.488333	0.441319				0.526427	0.889366
0.58129	0.569243				0.188597	0.817922
0.61682	0.976298				0.194753	0.737788
0.763249	0.27818				0.231469	0.770342
0.283493	0.771376				0.338478	1.02755
0.685569	0.407465				0.317269	0.764113
0.658332	0.901558				0.372435	0.650349
0.694072	0.708857				0.250834	0.883674
0.674289	0.487882				0.183065	0.756105
0.642343	0.633337				0.597989	0.51627
0.626793	0.413356				0.322432	1.11756
0.663892	0.648074				0.424999	0.991441
0.782866	1.08485				0.11685	0.85697
0.69678	1.1187				0.277072	0.978023
0.743462	0.594613				0.342097	0.991914
0.609088	1.03026				0.325699	0.91542
0.6786	0.892646				0.370314	0.871277
0.600512	0.490422				0.182254	0.82303
0.838339	0.679978				0.479242	1.02353
0.696118	0.540417				0.443803	0.699767
0.689956	0.675218				0.426	0.762258
0.601035	0.438759				0.240912	0.963096
0.73973	0.561948				0.305034	1.15287
0.584117	0.448031				0.305151	1.02445
0.637227	0.557783				0.333314	0.628403
0.432679	0.794838				0.451777	0.683125
0.464914	1.02649				0.152134	0.667373
0.708527	0.724191				0.339083	1.04173
0.783506	0.432223				0.270323	1.05333
0.58619	1.02648				0.333016	1.01186
0.644226	0.493136				0.35377	1.13939
0.64377	0.509985				0.204604	0.93651
0.655461	0.875687				0.135799	0.91376
0.490218	0.858756				0.26636	0.931218
0.545707	1.16562				0.509774	0.586816
0.733162	0.394381				0.368136	0.742834
0.659015	0.312531				0.158013	0.904129
0.553274	1.08522				0.363566	1.06376
0.481438	0.793983				0.440641	0.996933
0.55313	2.09345				0.317207	0.964015
0.834807	0.471814				0.28942	0.769032
0.34482	1.13996				0.286906	0.907533
0.879705	0.600053				0.424313	0.813551
0.605913	0.501991				0.388801	0.858043
0.64575	0.483689				0.446853	0.63482
0.61491	0.636982				0.203524	0.825008
0.69171	0.590948				0.290093	0.81429
0.449482	0.650137				0.33025	0.84601
0.454061	1.70672				0.371987	0.765613
0.58788	0.81066				0.408229	0.771287
0.633393	0.609051				0.570887	0.654736
0.720443	0.570212				0.376834	0.844995
0.321512	1.21069				0.267847	0.877574
0.797372	1.0417				0.206015	0.894297
0.830076	1.06679				0.485677	0.640745
0.683433	0.639447				0.394264	0.650405
0.489109	1.0377				0.311499	1.15306
0.662535	0.831373				0.437591	0.865391
0.736287	0.592869				0.440439	0.795679
0.473169	0.5075				0.535374	0.631097
0.73128	0.479174				0.290057	0.579042
0.504043	0.631771				0.395069	0.856923
0.607602	0.599523				0.117837	0.734329
0.746045	0.339445				0.423259	0.65961
0.795413	0.816662				0.44219	0.686239
0.625166	0.553783				0.546352	0.609085
0.757034	0.634714				0.5075	1.00476
0.645585	0.482526				0.14027	1.25523
0.558802	0.666477				0.201248	1.05284
0.782728	0.46253				0.271547	0.874166
0.797102	0.669222				0.311731	0.84329
0.82061	0.842085				0.308146	1.07247
0.557842	0.81523				0.358435	0.981361
0.383917	1.02732				0.324181	1.00639
0.330157	1.20589				0.24063	0.739972
0.862357	0.294758				0.219752	1.07988
0.491837	0.779933				0.240489	1.04432
0.606898	0.480179				0.422223	0.71098
0.659388	0.744601				0.359685	0.728289
0.781492	0.89436				0.413438	0.571637
0.47739	0.852247				0.272197	1.0412
0.932714	0.530271				0.429864	0.676975
0.710942	0.444077				0.368183	0.866699
0.676708	0.358572				0.247505	0.748889
0.257415	0.910838				0.219681	0.782609
0.562892	0.676078				0.383995	0.774876
0.590843	0.681159				0.26524	0.709466
0.675193	0.803519				0.56102	0.945558
0.461373	0.9443				0.296923	1.03245
0.554832	0.339238				0.178172	0.811927
0.541932	1.00529				0.453151	1.12473
0.649346	0.548566				0.395278	0.674313
0.943264	0.949879				0.459876	0.819769
0.575746	0.591934				0.393462	0.784767
0.505856	0.659505				0.101999	0.995264
0.446558	1.16887				0.237228	0.886882
0.756404	0.759775				0.408656	0.805562
0.648397	0.424701				0.40722	0.946978
0.574128	0.65075				0.466275	0.574487
0.609916	0.553164				0.357671	1.09946
0.577383	0.743493				0.243573	0.749338
0.786861	0.774966				0.332319	0.744606
0.859049	1.07677				0.36726	0.952049
0.482674	0.711868				0.39558	0.633256
0.731701	0.570782				0.328663	0.934973
0.500097	0.591816				0.570927	0.991002
0.696858	0.848519				0.46515	0.903657
0.729329	0.570868				0.413861	0.876506
0.633591	0.557847				0.371107	0.827599
0.632718	0.603011				0.387072	0.946023
0.615359	0.706066				0.379052	1.05922
0.655571	1.01791				0.206777	0.929599
0.91649	0.741912				0.256702	0.826345
0.575137	1.2036				0.349643	0.762577
0.87378	0.950185				0.252643	1.11321
0.683863	0.807332				0.193121	0.85686
0.564338	0.408582				0.305368	1.18973
0.617873	0.648214				0.276962	0.911013
0.705612	0.619641				0.252092	0.904203
0.677403	0.876465				0.30894	0.61102
0.276358	1.15332				0.255103	0.840961
0.568217	0.403213				0.495869	0.676532
0.770097	0.619518				0.501225	0.954623
0.699388	1.33748				0.155634	1.07458
0.587482	0.59966				0.465667	0.800522
0.680026	0.559194				0.117482	1.08825
0.854079	0.380241				0.388336	0.900658
0.528123	0.845899				0.444234	0.939024
0.553296	0.647748				0.502388	0.792101
0.662671	0.603516				0.463123	0.70835
0.764374	1.34357				0.547912	0.591395
0.77684	0.838605				0.199699	0.713428
0.630733	0.623634				0.279473	0.81954
0.712403	0.590537				0.33682	0.843749
0.692821	0.759663				0.308695	0.861852
0.637998	0.790422				0.383162	0.870213
0.891942	1.2287				0.37481	0.788393
0.725862	0.561081				0.380501	0.717338
0.654123	0.688908				0.389032	0.656036
0.809155	0.727374				0.426038	0.69162
0.70003	0.972222				0.294757	0.713405
0.668947	0.615402				0.426	1.04795
0.684391	0.650328				0.421076	0.587708
0.783625	0.330108				0.30874	0.830911
0.839732	0.193314				0.437756	1.02025
0.527416	0.717978				0.425521	1.05224
0.728766	0.419422				0.546061	0.65778
0.689371	0.585655				0.16524	0.713119
0.693874	0.592774				0.434878	0.83228
0.541788	0.64286				0.2421	0.870628
0.302069	0.740563				0.261033	0.710367
0.706887	0.965029				0.472466	0.854299
0.563355	0.601343				0.438028	1.29645
0.640069	0.372678				0.11765	0.654405
0.722638	0.814356				0.512304	0.809128
0.580955	0.500423				0.474305	0.817847
0.64637	0.965243				0.191607	0.864707
0.529497	0.576906				0.453726	0.787835
0.672164	0.620482				0.429037	0.708088
0.674258	0.682513				0.553013	0.94081
0.707458	0.841228				0.251647	0.927356
0.51773	0.574283				0.37473	1.33689
0.712532	0.551144				0.359637	0.728279
0.635773	1.04739				0.532542	0.724646
0.522072	0.756985				0.547196	0.912239
0.603045	0.520571				0.338717	0.660105
0.931195	0.599808				0.459903	1.00247
0.837366	0.631026				0.217744	0.503937
0.708718	0.940391				0.216285	0.843439
0.694972	0.588218				0.398672	0.624179
0.773237	0.713458				0.244308	0.965327
0.662133	0.562937				0.421618	0.91607
0.655966	0.619781				0.197845	0.960568
0.599056	0.739762				0.147569	0.673705
0.328568	0.790257				0.276132	0.907869
0.70221	0.486699				0.222383	0.691768
0.749468	0.526394				0.24351	0.892334
0.729944	0.570933				0.383595	0.586454
0.65352	0.641646				0.300438	1.00449
0.732819	0.538106				0.258825	0.809648
0.762328	0.794707				0.180142	1.01025
0.796751	0.750083				0.457345	0.988578
0.638827	0.644585				0.545561	0.735346
0.683971	0.365943				0.456929	0.594578
0.591512	0.541311				0.224827	0.690902
0.707206	0.739791				0.363979	0.79383
0.660137	0.555292				0.283096	0.833026
0.501185	0.830057				0.187823	0.888355
0.633367	0.600534				0.317232	1.0165
0.726649	0.560622				0.35198	0.827745
0.654865	0.723426				0.236932	0.98653
0.822997	0.372803				0.390529	0.928646
0.873701	0.196884				0.204293	0.942766
0.253726	1.36471				0.277295	0.83107
0.688053	0.731992				0.304669	0.743524
0.28003	0.97027				0.375476	1.0865
0.703518	0.675704				0.317937	0.933383
0.640233	0.566998				0.254138	0.930288
0.350623	0.732854				0.256196	0.933538
0.8514	0.892349				0.263427	0.731103
0.610187	0.932924				0.275039	0.875199
0.702553	0.751063				0.230218	0.904263
0.508689	0.535265				0.529635	0.530875
0.574007	0.961244				0.288717	0.629085
0.742069	0.551955				0.389662	0.676575
0.611025	0.714353				0.55897	0.661228
0.625766	0.448373				0.229262	0.794774
0.488672	0.669008				0.291623	0.918251
0.601123	0.514356				0.247731	0.936926
0.725126	0.775112				0.260373	0.704251
0.431086	1.31258				0.207307	0.735709
0.677171	0.511574				0.547089	0.470531
0.614725	0.742738				0.598806	0.752993
0.678029	0.562999				0.209335	1.17653
0.830258	0.648043				0.345265	1.01077
0.324417	0.765659				0.419344	0.604493
0.38398	0.998755				0.463273	0.790179
0.754648	0.516025				0.367944	0.75513
0.745053	1.29075				0.284422	1.00662
0.463111	0.815627				0.365147	0.754063
0.611432	0.42541				0.165032	0.707141
0.584218	0.511281				0.437888	0.716641
0.858146	0.313377				0.40599	0.812855
0.460447	0.4812				0.264197	0.821229
0.708658	0.951551				0.193438	0.785432
0.632024	0.644181				0.545207	0.943659
0.539419	0.908578				0.531761	0.827218
0.605643	0.777445				0.445384	0.741712
0.594483	0.876826				0.340918	0.79618
0.74317	0.43172				0.313861	0.663024
0.741024	0.511173				0.105307	0.924179
0.753889	0.455378				0.484652	0.893856
0.697787	0.374854				0.440999	1.04411
0.611249	0.58405				0.357399	0.942406
0.614837	0.558131				0.285447	0.645542
0.353945	0.951059				0.400933	1.11239
0.68912	0.527934				0.282212	0.653496
0.599686	0.58377				0.320188	0.701823
0.726536	0.453221				0.440564	1.34385
0.63135	0.623172				0.381913	0.766259
0.661908	0.436059				0.564498	0.628445
0.858664	0.536882				0.584316	0.7523
0.251517	1.40051				0.530719	0.715477
0.293465	0.80346				0.29123	1.28882
0.73346	0.646521				0.117633	0.985282
0.621853	0.866325				0.395304	0.757863
0.652112	0.731352				0.132659	1.05316
0.834554	0.359337				0.344804	1.4188
0.357346	1.02431				0.240151	1.07001
0.486042	0.953079				0.28053	0.946735
0.719558	0.676185				0.420453	0.51079
0.672981	0.461736				0.480636	0.550255
0.463319	0.753249				0.198992	0.956731
0.860937	0.7095				0.374497	0.614505
0.621775	0.472822				0.328963	0.809654
0.404257	0.89493				0.200899	0.930638
0.521517	0.856094				0.49749	0.698606
0.57657	0.799157				0.418321	0.96754
0.760438	0.741299				0.273556	0.70268
0.81478	0.707786				0.367013	0.864301
0.536448	0.76526				0.384874	0.999782
0.47846	0.572069				0.317809	0.679733
0.605025	0.999359				0.376521	0.790167
0.683336	0.696462				0.516209	0.719275
0.83467	0.603813				0.199054	0.805912
0.614761	0.648363				0.184096	1.33108
0.604128	0.767719				0.381728	0.826343
0.432619	0.607457				0.584108	0.538478
0.703646	0.919947				0.428158	0.974041
0.397269	0.745593				0.224053	1.08802
0.706093	0.505582				0.35441	0.787106
0.611497	0.65498				0.321404	0.884094
0.633748	0.874722				0.544763	0.825946
0.762869	0.485871				0.32782	1.26236
0.726905	0.531421				0.171761	0.881819
0.765131	0.595646				0.179	0.645093
0.744812	0.600796				0.227629	1.01316
0.719346	0.470173				0.464802	0.796694
0.607596	0.584635				0.470751	0.466322
0.604826	0.44286				0.332384	0.780504
0.600157	0.889065				0.106149	0.918046
0.734144	0.744653				0.24287	0.903705
0.599952	0.517623				0.28871	0.620208
0.730463	0.496889				0.348492	0.663848
0.818889	0.597298				0.262867	0.845117
0.740231	0.314575				0.391988	0.710171
0.683484	0.906812				0.156746	1.01745
0.6637	0.585411				0.161532	0.940168
0.647381	0.53096				0.372222	0.926314
0.651798	0.43433				0.418934	0.844555
0.753015	0.844551				0.370854	0.948157
0.732013	0.444115				0.264131	0.816689
0.602997	0.819855				0.35629	0.963541
0.657369	0.846645				0.310266	1.07787
0.563514	0.819145				0.372012	0.867154
0.604652	0.721751				0.124769	0.795491
0.752212	0.525374				0.49992	1.22742
0.468202	0.775249				0.541058	0.672054
0.641413	0.576486				0.316257	0.756091
0.624817	0.439677				0.314744	0.752325
0.62586	0.497905				0.43279	0.769459
0.73585	0.662234				0.347238	0.877926
0.650282	0.528769				0.232075	0.560689
0.37853	1.38032				0.403384	1.27725
0.641445	0.925394				0.282956	0.762283
0.655032	0.454925				0.371041	0.737801
0.628933	0.530924				0.460684	0.916432
0.56726	0.469365				0.304551	1.02585
0.579622	1.05317				0.323865	0.835704
0.873112	0.322303				0.127578	1.00642
0.530546	0.697151				0.13134	0.703891
0.732547	0.591177				0.461456	0.861815
0.457202	0.565315				0.377421	0.966006
0.840017	0.542024				0.417418	0.865132
0.661219	0.966406				0.499517	0.683413
0.524133	0.650391				0.320122	0.943159
0.586802	0.744666				0.331723	0.749923
0.657529	0.477384				0.344814	0.817258
0.858069	0.685444				0.380508	0.670086
0.616245	0.72067				0.329965	0.674555
0.651666	0.726211				0.419903	0.80469
0.900553	0.585061				0.274659	0.721177
0.511681	0.602086				0.383279	1.00093
0.704868	0.7426				0.293604	0.823091
0.47955	0.612738				0.418228	1.07506
0.549767	0.692914				0.19793	1.11393
0.71301	0.564995				0.108915	0.790176
0.515778	0.578794				0.295486	1.11287
0.428889	0.971458				0.510671	0.965849
0.616527	0.360196				0.187817	0.898893
0.591004	0.707794				0.179665	0.800893
0.81276	0.697686				0.31393	1.07035
0.660647	0.456656				0.400937	1.15976
0.430611	0.647431				0.394768	0.806152
0.632423	0.750424				0.333292	0.970239
0.336044	1.0034				0.351538	0.63016
0.48186	0.888147				0.580681	0.742248
0.463423	0.894101				0.505946	1.03188
0.629126	0.777162				0.363461	0.905495
0.392562	0.764468				0.284374	0.982812
0.42219	0.605256				0.378953	0.918289
0.536656	1.16044				0.544786	1.18661
0.754229	0.78041				0.321601	1.0292
0.688093	0.600888				0.241692	0.700091
0.755139	1.09771				0.453893	0.665611
0.601782	0.946966				0.317299	0.969801
0.730492	0.782464				0.519074	0.62836
0.629983	0.562337				0.150097	0.866297
0.537754	0.77717				0.342187	0.784398
0.818314	0.60648				0.330516	0.883457
0.737425	0.615203				0.275707	0.647246
0.329651	0.39106				0.548864	1.02416
0.564358	0.708972				0.19493	0.802451
0.399402	0.567825				0.354985	0.934893
0.717367	0.629529				0.521252	1.07859
0.761213	0.836144				0.441343	0.815479
0.785678	0.832046				0.26767	0.836716
0.672783	0.974441				0.565704	0.649211
0.570877	0.460752				0.44001	1.13556
0.63775	1.09842				0.22633	1.13092
0.913095	0.51808				0.431069	0.844223
0.737007	0.454154				0.146448	1.02981
0.622122	0.924826				0.192956	0.796315
0.780827	0.67237				0.218806	0.865387
0.537834	0.656455				0.499905	0.764736
0.590899	0.812861				0.462606	0.945821
0.651509	0.622824				0.394764	0.819013
0.689943	0.509389				0.273867	0.965344
0.58596	0.822344				0.167076	0.977923
0.833481	0.562714				0.293407	0.778474
0.844845	0.54839				0.30314	1.01396
0.397889	1.08179				0.216539	0.830605
0.821999	0.273589				0.273012	0.802964
0.598925	0.617183				0.439149	0.527571
0.648634	0.581536				0.216704	0.910551
0.726355	0.534617				0.444214	0.733612
0.505819	0.540065				0.355128	0.566255
0.555408	0.309704				0.385344	0.889304
0.810865	0.462224				0.119486	0.877537
0.38178	0.96557				0.309649	0.697207
0.412949	0.972041				0.355035	0.742257
0.789296	0.502726				0.397583	0.798621
0.273047	0.856374				0.272421	0.862889
0.659224	0.674509				0.256261	1.14337
0.60749	0.771385				0.39224	0.575083
0.286038	0.736731				0.583731	0.9756
0.704935	0.383566				0.340695	0.691888
0.739272	0.565162				0.250298	0.621202
0.778265	0.792985				0.596848	0.584786
0.543933	0.457768				0.107979	0.638104
0.459827	0.519666				0.373258	0.675637
0.553725	0.674242				0.272613	0.86008
0.608007	0.553034				0.438958	0.913394
0.604792	0.707806				0.224781	0.885359
0.719281	0.466021				0.368343	0.677678
0.741865	0.461649				0.215651	0.983072
0.52338	0.927772				0.389854	0.660048
0.572829	0.558701				0.34665	0.762231
0.430671	0.876508				0.410221	0.800788
0.588789	0.371568				0.260519	0.860571
0.666383	0.566998				0.331944	0.904533
0.273836	0.897657				0.373078	0.842845
0.411377	0.621336				0.296399	0.84533
0.781418	0.584495				0.186618	0.657893
0.344251	0.950784				0.399409	0.624486
0.843549	0.737485				0.498118	1.18609
0.25658	0.981345				0.165	1.0561
0.780591	0.705337				0.474059	0.695334
0.803127	0.799527				0.54568	1.19374
0.84332	0.704827				0.434105	0.869636
0.302821	0.795057				0.285191	1.13156
0.357563	0.796293				0.268988	0.841422
0.674476	0.767829				0.409258	0.501789
0.668606	0.443248				0.164393	0.822112
0.666546	0.741361				0.37002	0.703301
0.450777	0.823984				0.318205	0.661377
0.647016	0.669135				0.2798	0.892055
0.677486	0.824264				0.310918	0.83072
0.607713	1.05975				0.557427	0.763593
0.710121	0.524543				0.555335	1.08994
0.700023	0.955756				0.276588	0.887769
0.75527	0.576001				0.530576	0.580038
0.484885	0.750267				0.27215	0.961077
0.702363	0.54184				0.499847	0.438574
0.848818	0.356368				0.237927	0.712638
0.293393	0.905378				0.335419	1.19439
0.831679	0.706868				0.592532	0.733419
0.717598	0.701708				0.230597	0.893154
0.746021	0.65886				0.521564	0.743512
0.63638	0.693741				0.41283	0.84249
0.576785	0.543462				0.468672	0.888769
0.776935	0.660076				0.359826	0.832757
0.454815	0.724007				0.505024	0.840221
0.359099	0.791279				0.323749	0.829323
0.292122	0.804348				0.486319	0.782706
0.53556	0.94082				0.219594	0.814352
0.606949	0.731455				0.191926	0.935678
0.765498	0.688788				0.351946	0.791855
0.538234	0.816546				0.421446	0.710001
0.691729	0.458522				0.297629	0.934133
0.304628	1.10188				0.364194	0.760631
0.875187	0.891728				0.25685	0.725989
0.614123	0.756629				0.24044	0.756701
0.732235	0.78828				0.446325	0.893497
0.930419	0.705337				0.26283	0.781739
0.708605	0.417605				0.527137	0.961744
0.888868	0.659734				0.382586	0.834897
0.550024	0.7398				0.33276	0.864849
0.586314	0.744743				0.251047	0.758861
0.604169	0.814958				0.26015	0.740007
0.633532	0.720727				0.444175	0.561085
0.311572	0.893743				0.396745	0.884897
0.464196	0.53434				0.316723	0.909928
0.703827	0.966774				0.399165	0.873915
0.682891	0.623991				0.110049	0.8698
0.678758	0.896931				0.392981	0.825569
0.730653	0.556347				0.411682	0.699094
0.758428	0.706562				0.264055	0.830813
0.585912	0.647804				0.210967	1.13604
0.426474	1.03287				0.386784	0.74262
0.665896	0.8105				0.583805	0.925306
0.759136	0.406164				0.417228	0.752025
0.641326	0.963783				0.180463	0.750851
0.716033	0.597692				0.251197	0.744027
0.710193	0.648655				0.266221	0.861097
0.548885	0.860903				0.384365	0.750302
0.408769	0.953232				0.508834	0.627651
0.639142	0.437994				0.298082	0.909724
0.909946	0.618416				0.243333	1.01887
0.58569	0.852392				0.287237	0.772847
0.536327	0.753433				0.331015	1.08685
0.754562	0.696951				0.433603	0.618298
0.412809	0.466982				0.295986	0.741106
0.756463	0.604215				0.152979	0.691498
0.726528	0.823048				0.192591	0.742666
0.51748	0.688637				0.286602	0.781249
0.497546	0.637207				0.288741	0.885705
0.599492	0.698556				0.19387	0.872137
0.574678	0.797385				0.460669	0.666329
0.559724	0.710349				0.269954	0.856389
0.665579	0.700967				0.221908	0.817454
0.744125	0.340208				0.370743	0.885774
0.718786	0.718943				0.41667	0.510502
0.373687	0.876295				0.317716	0.853387
0.718246	0.751889				0.445578	0.974867
0.645896	0.508127				0.211589	0.73156
0.815213	0.601583				0.229873	0.868893
0.725397	0.642473				0.28204	0.770704
0.636341	1.06158				0.332221	1.13745
0.551718	0.810292				0.223265	0.943702
0.549619	0.962734				0.288764	0.828156
0.774819	0.412509				0.418536	0.762151
0.916203	-0.142995				0.368437	1.00878
0.783445	0.586761				0.432893	0.986228
0.537577	0.770401				0.532117	0.964839
0.399733	0.680209				0.426019	0.847389
0.354448	0.752345				0.510327	0.504214
0.934831	1.20168				0.159508	0.581883
0.945378	0.693172				0.47667	1.18914
0.683746	0.511448				0.346288	0.49457
0.55305	0.300753				0.471165	0.745021
0.752169	0.91505				0.221064	0.8578
0.636187	1.07345				0.308961	0.56639
0.528294	0.680496				0.253477	0.725367
0.497355	0.985269				0.557518	0.670965
0.505281	0.794503				0.355415	0.977972
0.480094	0.984751				0.559907	0.693446
0.653756	0.877741				0.180264	0.879339
0.823155	0.814907				0.472303	0.631564
0.609919	0.931504				0.453029	0.953573
0.640544	0.538354				0.185932	0.932302
0.80809	0.88247				0.276668	0.941875
0.584192	0.676186				0.365854	1.00922
0.670759	0.422086				0.466842	0.663418
0.863415	0.467376				0.473743	0.739726
0.576053	0.46005				0.482548	0.592887
0.787061	0.572595				0.276059	0.979309
0.628041	0.772618				0.483153	0.73396
0.69005	0.565621				0.543756	0.557355
0.69443	0.884477				0.28149	0.993347
0.657993	0.698298				0.389513	0.872258
0.437555	1.36172				0.290204	0.797584
0.343069	1.49429				0.362562	0.996813
0.720263	0.72579				0.369389	0.962578
0.789986	0.299892				0.272505	0.997383
0.478641	0.930495				0.226292	0.986234
0.817802	0.711284				0.122078	1.02701
0.603708	0.606522				0.292218	0.853126
0.907455	1.21456				0.396534	0.921013
0.929058	0.925547				0.193343	1.00721
0.376955	1.11004				0.408265	0.668602
0.659033	0.652619				0.491722	0.840116
0.557269	0.923972				0.465775	0.828985
0.752772	0.623841				0.457353	1.08608
0.646326	0.808327				0.389533	0.642456
0.703417	0.441882				0.373063	1.03699
0.732088	0.664325				0.292275	0.759116
0.519159	0.419858				0.143637	0.87873
0.572328	0.647798				0.244283	0.713695
0.772228	0.728493				0.351039	0.768174
0.410188	0.794248				0.378906	0.88926
0.495897	0.6377				0.413146	1.03333
0.803208	0.864489				0.5331	0.659211
0.609522	1.16881				0.223636	0.844144
0.547244	0.74586				0.338767	0.811976
0.658126	0.387392				0.484821	0.817052
0.657825	0.717988				0.39332	0.709258
0.397871	1.15004				0.596079	0.688336
0.668187	0.543432				0.510095	1.07663
0.708837	0.865067				0.398527	0.949949
0.586008	0.542207				0.459578	0.645304
0.575291	0.607298				0.401875	0.730543
0.736394	0.415616				0.297135	0.883469
0.725183	0.409405				0.174886	0.815063
0.716135	1.14325				0.181953	0.838646
0.536379	0.814659				0.339945	0.573901
0.260809	1.06516				0.375737	0.917617
0.700202	0.852902				0.342345	0.995055
0.405805	0.962479				0.439473	0.789086
0.763676	0.64637				0.252285	0.624511
0.780157	0.313489				0.49536	0.965784
0.593783	0.416805				0.325179	0.982014
0.56665	0.508042				0.283301	0.869808
0.531819	0.493728				0.350131	0.641137
0.773624	0.558429				0.226599	0.847382
0.745312	0.565162				0.27538	0.78791
0.738597	1.44774				0.234892	1.05799
0.802839	0.59638				0.578782	1.25489
0.705736	0.0755825				0.415349	0.80967
0.944416	0.129945				0.421048	0.805116
0.666028	0.52063				0.488894	0.778567
0.541828	0.825169				0.208334	0.909328
0.510423	0.916825				0.454233	0.769256
0.882575	0.348778				0.341152	0.668917
0.764696	0.548652				0.112417	0.5704
0.257287	0.638717				0.417459	1.06997
0.414547	0.827324				0.257686	0.859096
0.910072	0.710051				0.26708	0.712924
0.472754	0.34381				0.373456	0.882613
0.635691	0.530619				0.157511	0.960281
0.369564	0.6154				0.295537	0.988867
0.679323	0.602098				0.286971	0.847894
0.689315	0.622456				0.413793	0.657951
0.673989	0.536021				0.433703	1.03265
0.606035	0.469442				0.166964	1.12029
0.589449	0.957776				0.270258	1.00689
0.534503	0.784969				0.22725	0.841986
0.655951	0.676874				0.244953	0.776302
0.649159	0.395823				0.3126	0.900056
0.487182	0.847981				0.316082	0.538985
0.741301	0.370304				0.325305	0.595151
0.388854	1.23451				0.225311	0.810224
0.719369	0.660857				0.131541	0.772742
0.674195	0.715195				0.32238	0.535057
0.807425	0.774446				0.310228	0.831566
0.60547	0.536104				0.545908	0.715078
0.725025	0.835074				0.48752	0.679222
0.563674	0.709288				0.241397	0.735237
0.64173	0.559347				0.114867	0.873254
0.498914	0.894305				0.303401	0.5013
0.655282	0.751684				0.304227	0.942701
0.576823	0.789956				0.329057	0.671814
0.649981	0.647487				0.358221	1.23144
0.264831	1.31582				0.445724	0.667337
0.563829	0.862397				0.109056	0.873577
0.666086	0.534469				0.378435	0.892629
0.616054	0.738848				0.143671	0.753264
0.460974	0.471013				0.421977	0.972145
0.43245	0.659062				0.349321	0.863829
0.873154	0.757444				0.245564	0.796581
0.938631	0.818886				0.168706	0.548467
0.627473	0.783188				0.349877	0.986
0.589038	0.664856				0.267836	0.818063
0.742862	0.61681				0.555222	0.593034
0.766426	0.744615				0.48163	0.498092
0.346479	0.938511				0.569822	1.04298
0.427796	1.02701				0.321767	1.00876
0.61271	0.918034				0.372648	0.939748
0.381452	0.753601				0.227412	1.07185
0.401906	0.914002				0.392956	0.788918
0.690033	0.603726				0.41293	1.03439
0.577986	0.592485				0.441931	0.828213
0.728777	0.306847				0.422812	1.02022
0.801788	0.538841				0.332654	0.710633
0.771751	0.720487				0.409469	1.05214
0.597289	0.424299				0.294883	0.763207
0.675393	0.445309				0.366114	0.845597
0.590922	0.824558				0.303921	0.757972
0.642929	0.88071				0.465919	1.08302
0.878096	0.485464				0.266888	1.24093
0.529797	0.605906				0.259175	1.11104
0.451911	0.523736				0.432209	0.562787
0.638862	0.462372				0.356041	0.726212
0.654206	0.7682				0.388297	0.877223
0.673261	0.649834				0.202695	0.904674
0.585201	0.892449				0.351797	0.877315
0.658213	0.551083				0.272306	0.748897
0.745486	0.718832				0.508523	0.823222
0.407067	1.03201				0.271569	0.712886
0.507227	0.641266				0.373502	0.938447
0.620461	0.471691				0.201259	0.987116
0.663893	1.2236				0.366426	0.878121
0.799266	0.774277				0.592261	0.653413
0.609922	0.557731				0.56925	0.852754
0.747171	0.796543				0.316243	0.493642
0.648633	0.593887				0.527961	0.776362
0.588727	0.631577				0.208274	0.708014
0.699909	0.771046				0.377493	0.651006
0.530697	0.703566				0.234673	0.804089
0.731314	0.496569				0.176655	0.72063
0.268051	1.05818				0.297172	1.00108
0.649785	1.00473				0.341249	0.765914
0.797385	1.0207				0.470722	0.682264
0.651378	0.948089				0.207256	0.943309
0.649059	0.510852				0.324854	0.744602
0.599095	0.440377				0.493268	0.949334
0.794462	1.93273				0.574521	0.69916
0.908497	0.284199				0.356525	0.974529
0.680013	0.6838				0.212506	0.924476
0.544287	0.613753				0.400206	0.752698
0.632991	0.707862				0.371876	0.873851
0.622306	0.619859				0.231465	0.922564
0.655229	0.665273				0.337737	0.777312
0.669001	0.404511				0.260297	0.900404
0.558113	0.544212				0.439605	0.955948
0.522466	0.632013				0.317743	0.717533
0.330998	1.33549				0.405807	0.692088
0.595268	0.536863				0.446677	0.814918
0.608538	0.496279				0.306719	1.0613
0.270905	1.12952				0.299292	0.893982
0.579935	0.717609				0.34525	0.609962
0.592364	0.515695				0.357334	0.834515
0.902705	0.493034				0.451776	0.928633
0.731831	0.489259				0.275009	0.967351
0.800306	0.696959				0.330896	0.852644
0.808154	0.483138				0.16245	0.603938
0.598353	0.711479				0.256508	0.95939
0.685503	0.480996				0.292419	0.915001
0.529971	0.558834				0.396429	1.20021
0.721186	0.336666				0.207566	0.770709
0.586647	0.747574				0.363029	1.04454
0.69534	0.481608				0.402764	0.750577
0.806978	0.819498				0.358084	0.860392
0.728819	0.373354				0.235228	1.28417
0.774529	0.273028				0.308306	0.914836
0.866912	0.144406				0.252003	0.81854
0.790394	0.582892				0.194524	1.05573
0.735221	0.795625				0.489821	0.765926
0.401843	0.732397				0.249978	0.752253
0.301121	0.658939				0.331017	0.933702
0.716173	0.668606				0.442026	0.513381
0.297745	0.930073				0.158267	0.89114
0.805869	0.845433				0.287581	0.815862
0.656699	0.704293				0.386995	0.798038
0.485357	0.700156				0.256779	0.820553
0.713081	0.449683				0.361061	0.894509
0.758657	0.566386				0.169791	0.884819
0.740356	1.40488				0.457993	0.732156
0.608541	0.770632				0.5829	0.58783
0.791315	0.812305				0.287875	0.70629
0.670216	0.627292				0.106388	1.28477
0.823745	0.789198				0.481867	0.883056
0.742238	0.489463				0.527806	0.939337
0.640215	0.693838				0.37632	0.656258
0.459107	0.419236				0.352411	1.18213
0.803999	0.532982				0.2334	0.910233
0.611074	0.540922				0.239628	0.77227
0.46468	0.579394				0.125212	0.937197
0.316089	1.42133				0.585171	0.71283
0.732367	0.724925				0.292846	0.867157
0.535433	0.601082				0.289301	0.789978
0.685173	0.63365				0.123111	1.07256
0.58443	0.815315				0.260852	0.864323
0.76743	0.629894				0.198479	1.09011
0.374276	0.687627				0.140257	0.622711
0.907691	0.447176				0.391972	0.643801
0.455114	0.633814				0.41215	0.584084
0.684944	0.616441				0.208814	0.834015
0.45535	0.73424				0.371893	1.14126
0.565935	0.738681				0.354692	0.972057
0.528058	1.01503				0.45652	0.845326
0.81518	0.913005				0.395664	0.739393
0.660156	0.322697				0.323039	0.821632
0.729077	0.547913				0.162824	0.745935
0.727219	0.746109				0.583438	0.785242
0.496289	0.745907				0.527849	0.676871
0.877768	0.322763				0.262441	0.782348
0.791608	0.337178				0.281283	0.966808
0.695778	0.557245				0.237534	1.09092
0.430069	1.04186				0.287602	1.01424
0.608495	0.357817				0.305771	0.663002
0.726521	0.596157				0.160386	0.636989
0.558325	0.594328				0.250908	0.775797
0.721968	0.443211				0.211253	0.868325
0.752772	0.524587				0.396964	1.07052
0.695704	0.776606				0.432842	0.850788
0.755621	0.793443				0.376409	0.771695
0.721555	0.632832				0.254929	0.680093
0.761193	0.469304				0.370685	0.983392
0.660441	0.493098				0.490685	0.865351
0.726543	0.444407				0.517387	1.02322
0.641372	0.954623				0.157916	1.01889
0.726701	0.606202				0.116825	0.962163
0.747307	0.406232				0.148838	1.07334
0.699193	0.613006				0.217291	0.904152
0.49049	0.399017				0.385079	0.805904
0.594122	0.559757				0.257849	0.756417
0.527868	0.512928				0.270299	1.00477
0.620632	0.666162				0.595241	0.691363
0.635143	0.521212				0.208086	0.880036
0.781394	0.97467				0.275879	0.933101
0.646186	0.58886				0.417477	0.774259
0.671612	0.583566				0.461605	0.790533
0.728882	0.771936				0.354087	1.0186
0.706554	0.51558				0.157748	0.706816
0.805049	0.420614				0.385474	0.925895
0.616412	0.391876				0.47248	1.14885
0.723197	0.758286				0.212132	0.84544
0.709953	0.633789				0.200819	0.978844
0.607993	0.910015				0.420663	1.00429
0.615483	0.999094				0.379266	0.78371
0.53339	0.416304				0.336406	0.731225
0.75855	0.696576				0.253606	0.753047
0.694878	0.688657				0.421543	0.80935
0.558234	0.818368				0.430332	0.521735
0.675892	0.556439				0.332849	0.629778
0.669221	0.410541				0.230633	1.03136
0.657096	0.567353				0.414341	0.627446
0.627041	0.75951				0.351211	0.954953
0.824058	0.879245				0.287882	0.500166
0.693611	0.553153				0.248771	0.845888
0.758372	0.919555				0.436174	0.846685
0.71513	0.293993				0.393752	0.670412
0.831074	0.606349				0.260002	0.65238
0.778671	0.723135				0.346966	0.647047
0.693911	0.50811				0.553919	0.739781
0.444057	0.788184				0.435684	0.783987
0.496662	0.718521				0.132239	0.936509
0.377182	0.7704				0.35629	0.873539
0.332023	0.851666				0.396654	1.12872
0.743616	0.380424				0.28485	0.710361
0.491598	0.852745				0.189831	0.512078
0.51769	0.614973				0.264942	0.627927
0.464801	0.760918				0.392759	0.943188
0.645363	0.606705				0.325782	0.814256
0.838887	0.364387				0.400151	0.637767
0.823938	0.550012				0.32243	0.839379
0.656565	0.352819				0.307539	0.78196
0.60577	0.412438				0.12308	0.870939
0.822821	0.620151				0.402822	0.854072
0.828239	0.77114				0.415585	0.800286
0.918607	0.294605				0.190697	0.662748
0.765933	0.857373				0.26856	1.00872
0.577092	0.26051				0.347379	0.80297
0.437708	0.974371				0.208967	0.819895
0.816461	0.513009				0.184085	0.778524
0.841992	0.300604				0.502811	0.836398
0.791994	0.608622				0.45958	0.708899
0.636245	0.528496				0.452559	0.454257
0.713945	0.480255				0.270367	0.948527
0.515677	0.902287				0.391819	0.601281
0.673414	0.475443				0.173451	0.575324
0.712572	0.633026				0.258557	0.972697
0.638688	0.568097				0.338532	0.854915
0.707182	0.69334				0.336585	0.816071
0.626911	0.826435				0.441187	0.772602
0.531379	0.718964				0.248402	0.625114
0.690259	0.645643				0.357653	0.845366
0.691335	0.799866				0.475942	1.11242
0.736134	1.30583				0.464008	0.780263
0.725469	0.526245				0.5292	0.73781
0.800032	0.644475				0.205181	0.82207
0.715755	0.996659				0.24547	0.868015
0.72067	0.71895				0.208569	1.05357
0.639337	1.28019				0.169555	0.698293
0.797634	0.612238				0.550184	0.876191
0.544749	0.860118				0.573526	0.884487
0.766391	0.589545				0.169747	0.914491
0.670493	0.668687				0.398217	0.854038
0.697407	0.997018				0.429606	0.876183
0.711394	0.509383				0.380574	0.849627
0.711714	0.459877				0.415077	0.543439
0.58931	0.605348				0.270581	0.925054
0.844578	0.0973494				0.324312	1.08118
0.791814	0.849369				0.341804	0.902241
0.501124	0.670575				0.537217	0.829165
0.632619	0.443907				0.330303	1.00089
0.613383	0.344012				0.305634	1.00134
0.721343	0.605771				0.203344	0.771418
0.690572	0.428957				0.14072	0.850845
0.878887	0.941922				0.187436	0.822421
0.749209	0.71605				0.268307	0.800247
0.601541	1.07628				0.541014	0.876119
0.447608	0.775411				0.409983	0.977115
0.694273	0.692483				0.396781	0.926803
0.762246	0.915907				0.397568	0.622953
0.685715	0.78707				0.336879	0.831727
0.604452	0.520324				0.248272	0.937533
0.872491	0.517213				0.199536	0.744233
0.613195	0.434474				0.515791	1.19606
0.476781	0.529429				0.3083	0.837566
0.354667	0.736432				0.131908	1.04153
0.393234	0.416534				0.218867	0.850704
0.653667	0.499737				0.464512	0.721044
0.58431	1.83517				0.378451	0.685178
0.341524	0.907521				0.330579	0.943307
0.630736	0.887149				0.190614	1.01843
0.700553	0.843891				0.197406	0.849851
0.451586	1.03737				0.171017	0.938563
0.463512	1.38862				0.380626	0.767291
0.659175	0.764549				0.429213	0.593987
0.526882	0.87277				0.431434	0.528244
0.50071	0.743537				0.305248	0.692843
0.736628	0.599686				0.285924	0.705529
0.518927	0.647798				0.505922	0.815164
0.41901	1.02444				0.255179	0.801875
0.802299	0.567733				0.380019	0.699392
0.573401	0.757047				0.189776	0.984817
0.740744	0.607551				0.440287	0.933101
0.663929	0.492014				0.534693	0.658507
0.617047	0.601597				0.158406	1.13429
0.72812	0.80966				0.425369	0.899808
0.680683	0.248528				0.22425	0.834214
0.798354	0.501718				0.211186	0.439317
0.849482	0.945747				0.274731	1.0615
0.689915	0.672662				0.475876	0.8662
0.778701	0.97565				0.309614	0.944497
0.798024	0.698068				0.42663	0.922361
0.594992	0.673207				0.455187	1.04102
0.780174	0.364248				0.305603	0.946434
0.626574	0.37516				0.26658	0.878383
0.67365	0.677639				0.358416	0.665656
0.542685	0.948553				0.286592	0.835473
0.717027	1.13107				0.40072	0.732071
0.680136	0.555062				0.357869	0.710522
0.723323	0.714596				0.450549	0.630869
0.871626	0.468622				0.222003	1.04267
0.812064	0.184347				0.438259	0.864899
0.564152	0.732571				0.192593	0.984556
0.659566	0.496973				0.316509	0.829577
0.800094	0.674731				0.310967	0.636081
0.395179	0.760205				0.335223	0.75986
0.625248	0.593888				0.235844	0.779187
0.782687	0.656827				0.203662	1.16312
0.678761	0.655741				0.582292	0.820071
0.592795	1.07353				0.272652	0.842781
0.598198	0.406565				0.345235	0.678276
0.670626	0.53476				0.271696	0.813411
0.67915	0.747377				0.218028	0.596279
0.779332	0.396625				0.164481	0.792542
0.629075	0.581077				0.293352	1.08084
0.637248	1.25123				0.317978	0.847926
0.741972	0.795258				0.301713	0.817255
0.624718	0.628188				0.401647	0.894266
0.641872	0.62437				0.357173	0.912924
0.610679	0.264611				0.374353	0.845756
0.570582	0.414379				0.168619	0.820802
0.477187	0.640235				0.538408	0.678591
0.625486	0.551012				0.548337	0.56091
0.638245	0.7987				0.418735	0.823427
0.438322	0.504195				0.222118	0.804252
0.815859	0.675693				0.489428	0.724561
0.828083	0.332312				0.289947	0.827298
0.531795	0.871038				0.425158	0.724296
0.52995	0.924621				0.265677	0.80498
0.624546	0.615662				0.126249	0.780016
0.617925	0.58262				0.576364	0.405049
0.751119	0.667762				0.112466	1.00079
0.727546	0.771446				0.253061	0.621399
0.728306	0.666424				0.368335	0.900406
0.445563	0.579538				0.454446	0.875443
0.649951	0.541595				0.50333	0.627921
0.749793	0.191069				0.468294	0.789324
0.683191	0.512724				0.352839	0.640693
0.56082	0.723348				0.326397	0.693807
0.670918	0.645205				0.28523	0.846455
0.621056	0.445493				0.400956	0.935441
0.496247	0.824705				0.159805	0.60586
0.651901	0.588195				0.39151	0.872949
0.708757	0.503338				0.436906	1.27485
0.713637	0.796008				0.549865	0.795221
0.69125	0.648563				0.205765	0.761943
0.771148	0.534226				0.261132	0.94654
0.655423	0.567633				0.469683	0.909379
0.644076	0.759513				0.352785	0.784139
0.394516	1.07553				0.317461	0.834181
0.716406	0.774252				0.47579	1.13043
0.40763	0.505349				0.212926	1.00518
0.262515	0.575474				0.139934	0.697576
0.481039	0.695904				0.456868	0.861051
0.597949	0.539484				0.384543	0.680698
0.397837	0.671645				0.357941	0.932203
0.46569	0.573843				0.277952	0.800403
0.735429	0.877605				0.367195	0.55502
0.345427	0.715442				0.30782	0.893832
0.641149	0.449415				0.515266	1.42789
0.742295	0.975833				0.24131	0.812859
0.67656	0.648869				0.320613	0.749277
0.893722	0.739004				0.351681	0.727888
0.548593	0.699457				0.206542	0.948877
0.487634	0.771457				0.460749	0.530294
0.601435	0.508667				0.344897	0.90107
0.765187	0.643085				0.33659	0.723182
0.844973	0.393524				0.48524	0.986678
0.645142	1.05481				0.10262	1.00669
0.684216	0.574552				0.400772	0.571243
0.6175	0.883946				0.472337	0.92134
0.712821	0.464798				0.336118	0.636805
0.720819	1.01058				0.568517	0.769223
0.60517	0.559194				0.263234	0.923811
0.655365	0.676218				0.398889	0.990792
0.769084	1.45153				0.467186	0.695354
0.665158	0.689545				0.396093	1.08237
0.638597	0.685341				0.375719	0.915515
0.69069	0.599165				0.428338	0.655304
0.746997	1.23997				0.385232	0.854591
0.553105	0.957454				0.300926	0.918401
0.891629	0.572813				0.596448	0.759958
0.909035	0.550165				0.347682	0.812698
0.690597	0.127242				0.292362	0.715043
0.701426	0.525313				0.565337	0.547136
0.590556	0.84741				0.397757	0.866554
0.670172	0.648778				0.393006	0.778744
0.747976	0.744338				0.412971	0.742459
0.82693	0.58064				0.457373	0.699973
0.354778	0.836145				0.37525	0.85008
0.590913	0.604811				0.288673	0.70044
0.469727	0.517671				0.444841	0.660394
0.374744	0.92417				0.56659	0.464245
0.669149	0.441529				0.246917	0.755882
0.620829	0.72719				0.509867	0.737493
0.50816	0.653491				0.477052	0.89399
0.839595	0.417816				0.240204	0.749222
0.334337	1.21721				0.290583	0.87093
0.73928	0.654271				0.197739	0.600051
0.65221	0.802105				0.325028	0.48421
0.56178	0.637453				0.197009	0.82038
0.628555	0.539857				0.214593	0.799104
0.555553	0.521611				0.488873	0.936075
0.713546	0.708221				0.335239	0.833504
0.914926	0.690647				0.477811	0.697337
0.928756	0.634944				0.241456	0.874906
0.793865	0.523538				0.216748	1.04686
0.728965	0.557868				0.256581	0.856686
0.556196	0.551586				0.381557	1.05759
0.461763	0.671722				0.253724	1.11552
0.62491	0.685082				0.220639	0.757817
0.256981	0.775467				0.324064	0.815703
0.460509	0.678089				0.428208	0.843658
0.5928	0.957363				0.460234	0.69636
0.480277	0.842583				0.178499	0.777806
0.610308	1.01053				0.334981	0.774557
0.448805	1.41543				0.427397	0.787872
0.52719	0.616702				0.396855	0.993151
0.458769	0.587132				0.475337	0.482665
0.71625	0.918582				0.467152	0.885032
0.568191	0.610255				0.429125	0.924694
0.574126	0.669105				0.288507	0.873448
0.658655	0.912693				0.252999	1.09493
0.827177	0.363162				0.543754	0.920603
0.696715	0.662489				0.387627	0.77229
0.714784	0.616886				0.375269	0.812665
0.788014	0.516781				0.439778	0.82904
0.561691	0.448273				0.47338	0.689681
0.782652	1.45984				0.431528	0.818742
0.8826	1.06771				0.124061	0.753588
0.827818	0.49232				0.513242	1.1193
0.412921	1.11937				0.313536	0.844591
0.651853	0.51537				0.400082	0.737907
0.807464	0.731965				0.283185	0.888446
0.580355	0.765806				0.434542	0.783893
0.745101	0.959812				0.20843	1.09237
0.919748	0.404021				0.442147	0.699579
0.849137	0.185648				0.346517	0.730861
0.635565	0.679463				0.406265	0.825095
0.716408	0.769778				0.529774	0.505032
0.892675	0.114554				0.327023	0.882396
0.666031	0.471814				0.390144	0.571997
0.704588	0.523538				0.299878	1.02926
0.507555	0.750451				0.401779	0.894813
0.523853	0.694044				0.497402	0.972179
0.709839	0.706645				0.34665	0.713107
0.787778	0.652323				0.27005	0.529042
0.63232	0.775463				0.42114	0.990128
0.8952	0.49538				0.393789	0.732306
0.703648	0.676926				0.295224	0.644551
0.594981	0.609691				0.392677	1.04472
0.656014	0.325464				0.445206	1.25891
0.788976	0.763445				0.347445	0.92012
0.826898	0.518728				0.149549	1.25526
0.708979	0.510622				0.447133	0.960049
0.577217	0.542584				0.38738	0.704939
0.819651	0.248084				0.325082	0.684847
0.771372	0.450022				0.470386	0.856976
0.573502	0.757062				0.386323	0.696191
0.567867	0.461015				0.340158	1.03277
0.651625	0.699759				0.281026	0.918408
0.70937	0.582913				0.326572	0.616007
0.838389	0.868039				0.298815	0.786273
0.559002	0.82822				0.224805	1.01729
0.667864	0.788083				0.305974	0.62874
0.490512	0.638748				0.352591	1.08547
0.332229	0.971737				0.183624	0.765966
0.414607	1.03623				0.484582	0.656409
0.530983	0.58947				0.425619	1.04617
0.679847	0.454949				0.425397	0.756725
0.60909	0.837907				0.425098	0.91144
0.635024	0.695167				0.217526	0.91568
0.63281	0.655603				0.235891	0.659182
0.562958	0.770073				0.259127	0.771371
0.715297	0.814907				0.167786	1.06092
0.695486	0.817559				0.267285	0.922804
0.79914	0.251145				0.335985	0.795575
0.698359	0.599517				0.214577	0.861486
0.722466	0.407847				0.24401	0.95663
0.737977	0.872905				0.367116	0.932859
0.691021	0.611399				0.260813	0.858694
0.41816	0.829587				0.432255	1.1981
0.353905	0.619182				0.554959	0.585292
0.657776	0.535495				0.321379	0.787606
0.392925	0.814975				0.401541	0.811464
0.768394	0.418075				0.294584	0.780473
0.925832	0.451675				0.44575	0.753666
0.763282	0.645997				0.526812	0.863289
0.629255	0.611311				0.289002	0.738655
0.527836	0.739616				0.217871	0.999424
0.451948	0.731298				0.387403	0.837189
0.704801	0.624334				0.594387	0.999158
0.521035	0.672773				0.383796	0.459372
0.557394	0.876621				0.570664	0.900306
0.631865	0.66901				0.128447	0.990751
0.717644	0.494156				0.185636	0.730816
0.57045	1.45019				0.369055	0.912386
0.797438	0.657592				0.346886	0.899256
0.780942	0.639141				0.279418	0.754022
0.739248	0.627109				0.240151	0.8823
0.722524	0.55292				0.357047	0.697586
0.525526	0.826129				0.272927	0.793655
0.814845	0.771621				0.142146	0.817506
0.699854	0.364168				0.24137	0.78203
0.846656	0.524762				0.335013	0.766281
0.666552	0.7049				0.388096	0.958691
0.750565	0.839776				0.360662	0.610244
0.523476	0.67069				0.395182	0.893927
0.640448	0.732883				0.253459	0.655258
0.903034	0.96105				0.175534	0.776243
0.813624	0.662795				0.457039	0.963489
0.623609	0.649979				0.254668	0.714364
0.727392	0.842962				0.395237	0.737381
0.534694	0.657255				0.150779	0.900178
0.671348	0.415916				0.413396	0.881556
0.301442	0.846263				0.467487	1.01689
0.604905	0.496809				0.478984	0.697657
0.665328	0.230302				0.321383	0.764266
0.718248	0.337606				0.337612	0.827621
0.642277	0.422416				0.251522	1.01828
0.803659	0.796237				0.384844	0.947796
0.390675	1.09711				0.167142	1.00164
0.620133	0.487819				0.392687	0.893505
0.791122	1.54853				0.390409	1.01106
0.781545	0.600665				0.168691	1.05312
0.730698	0.784017				0.36466	0.845458
0.822544	0.51659				0.516127	0.856056
0.721494	0.959857				0.55453	0.967805
0.565586	0.728027				0.230289	0.889796
0.796355	0.891218				0.456245	1.04364
0.775825	0.659341				0.417534	0.828849
0.578662	0.734772				0.54175	0.416937
0.594319	0.782339				0.36411	0.862107
0.756583	0.672983				0.385578	0.670333
0.525251	0.626881				0.267436	0.788556
0.504902	0.536016				0.299731	1.01588
0.785751	0.419609				0.350634	0.738224
0.857414	1.00152				0.379394	0.910096
0.927372	0.519161				0.171636	1.05345
0.797936	0.368595				0.239577	0.867522
0.55156	0.639345				0.449668	1.063
0.572623	0.465886				0.40098	0.90763
0.445879	0.760511				0.183782	0.864413
0.689411	0.842605				0.250006	0.574676
0.746868	0.662435				0.196353	0.534546
0.415639	0.635119				0.248458	0.659124
0.35879	1.11867				0.524419	0.411442
0.893913	1.81633				0.534703	0.631102
0.867169	0.248696				0.471792	1.08646
0.635393	0.733923				0.333552	0.864513
0.313714	0.912884				0.431003	0.937014
0.394141	0.611622				0.252195	0.6707
0.666314	0.544962				0.451684	0.740165
0.768303	0.683301				0.228744	0.792734
0.71398	0.624578				0.301785	0.723371
0.583882	0.810743				0.110703	1.09429
0.727484	0.613877				0.239237	0.895458
0.705401	0.946115				0.243493	0.950268
0.661804	0.532842				0.459214	0.723741
0.735955	0.575393				0.532537	0.478044
0.613009	0.684234				0.312071	0.877278
0.79609	0.867243				0.200217	0.997053
0.710898	0.808847				0.307111	0.839281
0.888533	0.717213				0.222494	0.95405
0.801188	0.683476				0.527238	0.573528
0.698077	0.818886				0.235002	0.844866
0.488467	0.778593				0.303066	0.981735
0.636581	0.473446				0.445008	0.66903
0.726133	0.312785				0.187994	0.91539
0.630299	0.939132				0.288963	0.968949
0.58984	0.884689				0.265392	1.04552
0.342092	0.788096				0.371182	0.968174
0.467691	0.828006				0.292068	0.864838
0.524292	1.14909				0.417658	0.818785
0.650894	0.724249				0.481264	0.814601
0.730089	1.69207				0.176622	0.824976
0.628477	0.571478				0.389028	0.793015
0.702603	0.567318				0.469571	0.698216
0.642466	0.554904				0.570253	0.81
0.6922	0.854465				0.315246	0.930588
0.68289	1.05879				0.4191	0.749962
0.678345	0.471202				0.231778	0.948643
0.823877	0.652914				0.369913	0.807089
0.459324	0.802099				0.310356	0.70784
0.662561	0.683757				0.131651	1.03285
0.790944	0.271038				0.554216	1.04051
0.773197	0.731046				0.280288	0.592404
0.538705	0.926512				0.158556	0.763346
0.4841	0.714044				0.312982	0.877348
0.625378	0.431973				0.372462	0.764864
0.664316	0.561795				0.227399	0.670045
0.321811	0.877593				0.564436	0.576987
0.660999	1.17842				0.427356	0.857091
0.727176	0.529455				0.513992	0.831317
0.876544	0.402185				0.301826	0.992586
0.597544	0.56404				0.261473	0.6268
0.718237	0.551573				0.218805	0.923956
0.631583	0.561517				0.445241	0.78194
0.59806	0.801134				0.514104	0.559151
0.563222	0.622271				0.285728	1.00762
0.57712	0.326737				0.116744	0.973876
0.680148	0.47715				0.391606	0.629998
0.678673	0.652251				0.417009	0.961057
0.658234	0.793972				0.322156	0.867781
0.692003	1.41333				0.340435	0.797841
0.694875	0.875048				0.487624	0.772536
0.661001	0.973981				0.272792	1.09894
0.704136	0.438749				0.430249	0.785452
0.578385	0.323261				0.519162	1.25201
0.509222	1.08196				0.385638	0.846577
0.700337	1.18813				0.224631	0.838771
0.678528	0.308203				0.210809	1.10406
0.753525	0.44915				0.245487	0.861168
0.747418	0.604766				0.470561	0.821191
0.874022	1.03848				0.160248	0.885852
0.625839	0.638208				0.415336	1.129
0.858498	0.676568				0.314264	0.845004
0.853318	0.581069				0.353222	0.703636
0.63764	0.668862				0.353807	0.651686
0.756371	0.871681				0.316385	0.653649
0.756539	0.504115				0.404232	0.877196
0.56569	0.453374				0.335879	0.733113
0.805076	1.13489				0.498448	0.897002
0.468232	0.644045				0.585962	0.750315
0.611591	0.454159				0.414512	0.734225
0.639257	0.536061				0.367897	0.926269
0.719213	0.615645				0.439612	0.600789
0.663699	0.560801				0.436221	1.16124
0.808829	0.920235				0.333993	0.884589
0.708974	0.351328				0.357611	0.90654
0.711375	0.323405				0.430653	0.838064
0.653872	0.514531				0.337213	0.919539
0.753811	0.747941				0.259265	0.92343
0.736544	0.303114				0.294281	0.808561
0.657043	0.446868				0.583817	0.67314
0.634104	0.621278				0.410993	0.954162
0.5738	0.685413				0.25639	0.929026
0.808535	0.360277				0.54573	0.899056
0.550245	0.723594				0.107661	0.785742
0.594459	0.590166				0.369174	0.808719
0.626824	0.432255				0.365563	0.529337
0.506093	0.485668				0.28545	0.960108
0.701395	0.963239				0.435506	0.877833
0.754621	0.327915				0.223797	0.724464
0.656144	0.663717				0.353614	0.990283
0.597193	0.693523				0.419893	0.779039
0.723	0.55598				0.34343	1.00593
0.641617	0.381264				0.198628	0.872144
0.710082	0.614407				0.274123	0.904897
0.480854	0.588759				0.329022	0.896142
0.403458	0.70934				0.220108	1.15844
0.672939	0.763889				0.485403	0.897322
0.684593	0.626593				0.360777	1.17562
0.569452	0.713667				0.226098	0.808631
0.770112	0.782771				0.142727	0.730682
0.456258	0.601254				0.389737	1.02293
0.656279	0.42315				0.435796	0.587319
0.638789	0.702697				0.298052	0.93811
0.250213	1.16791				0.220911	0.858667
0.289323	0.981827				0.500886	0.720324
0.807725	0.678164				0.574971	1.19465
0.65913	0.794273				0.335214	0.803458
0.851653	0.817967				0.450816	0.520689
0.690139	0.681424				0.263334	0.737215
0.845485	0.492014				0.302372	0.903052
0.649424	1.13079				0.327227	0.911533
0.550439	0.435063				0.35321	0.791264
0.768482	0.522375				0.159083	0.924195
0.444799	0.556164				0.421838	0.826576
0.507613	1.06088				0.302011	0.698606
0.83026	0.385658				0.543362	0.895432
0.701757	0.588193				0.336469	0.789548
0.755326	0.234005				0.363673	0.521016
0.657013	0.474874				0.304477	0.863196
0.635611	0.661214				0.27757	1.08393
0.547965	0.741299				0.104211	0.875488
0.880073	0.911499				0.254303	0.895053
0.712801	0.50144				0.253953	0.727351
0.725347	0.545469				0.135446	0.623438
0.403062	0.955374				0.186809	0.985497
0.262423	0.671485				0.337625	0.624987
0.319565	0.65952				0.33436	0.819125
0.666222	0.343225				0.111889	0.893092
0.682716	0.446454				0.202142	1.00959
0.479841	0.717106				0.354296	0.708504
0.567831	0.879541				0.366922	0.819513
0.879506	0.720151				0.492517	0.711554
0.625878	0.500813				0.539911	0.928469
0.791871	0.562714				0.23504	0.935138
0.515167	0.797202				0.347416	0.83545
0.367173	0.802229				0.444766	0.894297
0.762795	0.915141				0.561257	1.0181
0.654768	0.917095				0.294525	0.885146
0.308251	0.800253				0.118507	0.747553
0.748891	0.496299				0.460707	0.944067
0.57395	0.536715				0.203931	0.82329
0.3582	0.801287				0.390951	0.854622
0.46301	0.82645				0.548226	0.930411
0.813012	0.586219				0.452693	1.04537
0.591665	0.716701				0.249593	0.701526
0.618117	0.489934				0.41066	1.00375
0.798752	0.659224				0.294581	1.10015
0.751094	0.687345				0.495921	0.757051
0.731417	0.529047				0.150443	0.939336
0.521028	0.745151				0.383617	0.69404
0.702238	0.971085				0.317157	0.624997
0.608998	0.585515				0.412273	0.770163
0.759194	0.570304				0.289726	1.08717
0.638925	0.717135				0.371335	1.04368
0.664324	0.593156				0.368061	0.878715
0.280125	0.875048				0.391931	0.953836
0.540298	0.559945				0.263457	0.724425
0.596656	0.89687				0.290943	0.892374
0.774481	0.294955				0.467901	0.791282
0.705055	0.365733				0.297565	0.8426
0.660503	0.369896				0.207342	0.953866
0.542252	0.709497				0.389804	0.769971
0.58199	0.614744				0.442156	0.699422
0.5575	0.643391				0.217463	1.01714
0.870603	0.830352				0.358457	0.813114
0.700087	0.582454				0.280937	0.833222
0.725351	0.511862				0.518658	0.775179
0.71876	0.56559				0.233	0.87909
0.540885	0.857668				0.417963	0.853457
0.268456	1.19311				0.437267	0.90335
0.603121	0.71163				0.409683	0.819891
0.706552	0.498543				0.185466	0.604095
0.653624	0.616213				0.527725	0.835045
0.745102	0.55607				0.287696	0.855452
0.466751	0.725773				0.284218	1.02685
0.757306	0.486653				0.349983	0.7093
0.675317	0.473711				0.338256	0.801298
0.507568	0.840485				0.163965	0.8384
0.625378	0.340252				0.389109	0.959706
0.876972	0.6517				0.478811	1.06102
0.635128	0.796526				0.193894	1.08566
0.691704	0.610109				0.381272	1.40749
0.871081	0.423303				0.283412	0.922493
0.292563	0.965415				0.291074	0.770654
0.770967	0.736678				0.255481	0.908817
0.713511	1.15769				0.459125	0.709043
0.590365	0.799094				0.510197	0.697846
0.826232	0.356796				0.552515	0.919823
0.698997	0.698126				0.441611	0.856198
0.691172	0.380167				0.258796	1.08706
0.826258	0.553881				0.347352	0.554982
0.727692	1.28125				0.434899	0.819876
0.556147	0.518748				0.149786	1.07755
0.554138	0.849649				0.215255	1.2673
0.696776	0.763611				0.208643	0.893059
0.355657	0.71188				0.192689	0.846343
0.349108	0.617258				0.389162	0.835426
0.776582	0.989997				0.282922	0.804536
0.640493	0.593442				0.408552	0.936303
0.693067	0.94284				0.49481	0.58024
0.571418	0.60246				0.350142	0.57277
0.821555	0.877802				0.334435	0.6823
0.380207	0.731118				0.342561	0.785872
0.802533	0.32362				0.410374	1.38258
0.418772	0.510202				0.332005	1.02131
0.648767	0.552007				0.182704	0.808377
0.631498	0.702448				0.180818	0.867603
0.459885	0.632579				0.442414	0.722274
0.706483	0.644309				0.24109	0.907282
0.887431	0.855919				0.176437	0.933042
0.677203	0.80848				0.509164	0.738987
0.693214	1.03787				0.417311	1.31689
0.425296	0.809204				0.464709	0.904098
0.599199	0.509569				0.570847	0.801811
0.559103	0.96941				0.293289	0.715107
0.25534	1.06287				0.496942	0.725009
0.658857	0.609254				0.266401	0.743563
0.715344	0.311132				0.596303	0.902995
0.504492	0.894455				0.457986	0.815244
0.780393	0.416745				0.313114	0.801431
0.668531	0.448553				0.213165	0.833279
0.584206	0.858582				0.462357	0.784491
0.537092	0.728642				0.315678	0.806443
0.530912	0.672292				0.329293	0.870814
0.613751	0.702583				0.495132	0.888333
0.771905	0.496911				0.356107	0.714519
0.647955	0.721987				0.140112	1.11168
0.694137	0.803998				0.293328	0.93468
0.82062	0.328884				0.277133	0.678736
0.552014	0.698823				0.300326	0.627005
0.67049	0.645962				0.272495	0.919486
0.764879	1.21768				0.40673	0.776166
0.892574	0.730893				0.349504	0.97984
0.408566	1.25089				0.255306	0.945581
0.601319	0.531539				0.440966	0.72397
0.790005	0.717809				0.213494	0.705275
0.538804	0.910704				0.338006	0.592368
0.582855	0.71581				0.224334	0.81237
0.60961	0.586969				0.281231	0.710819
0.717718	0.345848				0.322948	0.779896
0.376598	0.755435				0.446451	0.882511
0.66491	0.773654				0.275525	0.622675
0.580321	0.621858				0.377666	0.950448
0.513653	0.54837				0.406415	0.911533
0.573421	1.1427				0.217038	0.906594
0.792666	0.461178				0.162272	1.14133
0.673305	0.367294				0.517337	0.745126
0.579336	0.759587				0.389464	1.06843
0.349928	1.10661				0.463644	0.698137
0.685923	0.640045				0.363526	0.815757
0.376173	0.486413				0.512185	1.06434
0.804405	0.615883				0.338158	0.900253
0.835903	0.517968				0.360279	0.862924
0.708026	0.714563				0.111661	0.737151
0.727125	0.917643				0.480734	0.456134
0.601103	0.770935				0.440204	0.666857
0.755784	1.08816				0.408456	0.899204
0.609237	0.80457				0.322006	1.08247
0.672789	1.04052				0.358623	0.830227
0.795051	0.484374				0.488173	0.742857
0.593967	0.62724				0.397456	0.919708
0.399654	1.12348				0.354703	0.673833
0.823725	0.395146				0.291567	0.845818
0.672061	0.570954				0.457236	0.588129
0.612457	0.658685				0.391619	0.763749
0.771974	0.547104				0.548303	0.703869
0.703476	0.668419				0.326799	0.736783
0.744432	0.549506				0.423799	0.679282
0.391759	0.770733				0.464114	0.694064
0.788195	0.621967				0.327214	0.560077
0.785812	0.49033				0.190631	1.02938
0.610015	0.649425				0.315044	1.06098
0.882958	0.699675				0.233288	0.804747
0.713809	0.634178				0.188305	1.2424
0.796957	0.578323				0.284662	0.844082
0.593289	0.825336				0.36383	0.941447
0.570264	0.949276				0.249171	0.899788
0.40587	0.891634				0.469053	0.83203
0.583578	0.842911				0.115994	1.21787
0.716839	0.57061				0.193478	0.701198
0.726346	0.904888				0.28041	0.662376
0.579973	0.625762				0.459232	0.749167
0.472624	0.849645				0.416946	1.2091
0.639434	0.480322				0.279654	0.701982
0.851899	0.776496				0.292703	0.683115
0.685678	0.645044				0.454701	1.10216
0.777526	0.235076				0.196416	1.05913
0.934647	0.165754				0.235327	0.95756
0.604436	0.519942				0.29458	0.786436
0.700604	0.670558				0.480235	1.0343
0.413232	0.467072				0.348268	1.02527
0.385573	0.751848				0.497235	0.520283
0.29532	1.35122				0.244668	1.30257
0.879693	1.07783				0.355818	0.863814
0.895534	0.792871				0.40776	0.801551
0.315454	0.767924				0.368585	0.731894
0.735645	0.444312				0.280609	0.864922
0.586659	0.570161				0.411108	0.580018
0.629387	0.623759				0.357677	0.79361
0.705079	0.725384				0.231867	0.64797
0.518107	1.39336				0.491903	0.804517
0.682875	0.817661				0.485488	0.977424
0.534487	0.770068				0.340799	1.06531
0.677011	0.605141				0.394492	0.657851
0.732961	0.732362				0.413324	0.852049
0.757746	0.428476				0.448834	0.867921
0.605859	0.765019				0.435177	0.661891
0.58138	0.80439				0.311485	0.846234
0.453591	1.21569				0.260621	1.11489
0.495419	0.634714				0.407672	0.821004
0.580597	0.652695				0.251941	0.924213
0.744712	0.602263				0.306568	1.1429
0.75074	0.345061				0.486565	1.18254
0.649989	0.417029				0.32803	0.781434
0.598495	0.706684				0.281733	0.793525
0.401354	1.21508				0.461198	0.952062
0.653322	0.620272				0.316819	0.659305
0.745488	0.609584				0.466323	0.747303
0.394845	0.726027				0.426173	1.0843
0.583282	0.917284				0.557323	0.797808
0.671876	0.750646				0.408631	0.863256
0.428053	0.778151				0.42108	0.72938
0.659661	0.714202				0.358182	0.681984
0.777559	0.869232				0.416437	0.989655
0.277036	0.952558				0.501176	0.789073
0.584407	0.800515				0.44161	0.531968
0.307388	0.681213				0.406094	0.57358
0.855795	0.480646				0.28783	0.872178
0.731174	0.405088				0.429894	0.901291
0.63979	0.327353				0.326585	0.652062
0.783947	0.501195				0.111711	0.750311
0.719066	0.4711				0.311319	0.981313
0.791825	0.362933				0.219197	0.976735
0.824702	0.406868				0.469702	0.714191
0.69892	0.441216				0.320784	0.88737
0.604943	0.460861				0.407288	0.724231
0.575581	0.365742				0.279209	0.84249
0.57028	0.582378				0.316196	0.873638
0.536283	0.888033				0.445706	1.13481
0.708479	0.780414				0.282853	0.754039
0.643518	0.638109				0.482234	1.29169
0.726615	0.643513				0.238768	0.757523
0.551333	0.621844				0.297833	0.777518
0.779601	0.712193				0.350567	0.953962
0.570645	0.805748				0.214754	0.860352
0.773914	0.570487				0.317744	0.724212
0.653221	0.402415				0.37082	0.930233
0.729754	0.918311				0.135016	1.04511
0.679009	0.508592				0.4447	0.727867
0.825565	1.09659				0.220909	0.834717
0.706421	0.510683				0.459694	0.747101
0.66659	0.618096				0.11779	0.97908
0.632404	0.678028				0.256893	0.800105
0.677096	0.666118				0.257495	0.84313
0.446303	0.650625				0.448669	0.913623
0.564533	0.688439				0.331296	0.909585
0.649572	0.594544				0.558793	0.73251
0.633875	0.783943				0.448019	0.826884
0.690138	0.42996				0.335295	0.706354
0.735596	0.467638				0.4243	0.838316
0.704337	0.610743				0.158438	0.992544
0.669263	0.484189				0.274355	0.892872
0.727152	0.574191				0.214306	0.802569
0.468991	0.709769				0.49385	0.521809
0.378398	0.503394				0.360242	0.836621
0.684926	0.602754				0.461799	1.03109
0.759868	0.819613				0.533102	0.975654
0.824797	0.519161				0.36694	0.56431
0.703931	0.358368				0.397252	0.876655
0.633492	0.760459				0.356299	0.67345
0.516245	0.925556				0.336125	0.819572
0.611862	1.05875				0.243065	0.635598
0.29784	0.548395				0.26785	0.712172
0.378972	0.827332				0.368889	0.674968
0.783113	1.72482				0.305002	0.911485
0.339816	0.822371				0.155863	1.05216
0.567104	0.587697				0.442034	0.618899
0.657511	0.683546				0.249133	0.969529
0.765944	0.486627				0.312757	0.526072
0.426374	1.0332				0.475038	0.956882
0.620417	0.669703				0.431121	0.755132
0.588001	0.748492				0.572735	0.452136
0.725626	0.880159				0.417574	0.866403
0.746015	0.62104				0.513256	0.71959
0.756422	0.434046				0.458866	1.03899
0.44313	1.07977				0.352578	0.861155
0.572097	0.719911				0.543375	0.9245
0.692664	0.446858				0.336209	0.983974
0.505564	0.582768				0.367532	0.747591
0.702254	0.695543				0.473972	0.98789
0.757748	0.534083				0.580865	0.926702
0.624867	0.681587				0.254423	0.865683
0.611603	0.651135				0.365797	0.82747
0.773084	0.972834				0.196936	0.961857
0.598675	0.853375				0.315438	0.510912
0.631346	0.519712				0.120467	0.990366
0.665046	0.620712				0.330085	0.801652
0.778675	0.598905				0.482447	0.757195
0.431082	0.542135				0.25774	0.701835
0.487711	0.774507				0.333894	1.09415
0.763809	0.326231				0.320647	0.841566
0.589351	0.86103				0.56858	0.662939
0.680056	0.60671				0.278385	0.721764
0.643685	0.519515				0.405438	0.575441
0.787734	0.43827				0.261177	0.723909
0.591577	0.449495				0.179495	0.698682
0.374517	0.819766				0.251341	1.04131
0.494953	0.822099				0.316507	0.817705
0.65513	0.523048				0.23702	0.664285
0.628948	0.534801				0.264927	0.841688
0.645524	0.453976				0.580593	0.648092
0.556336	0.502434				0.422746	1.08735
0.710179	0.762439				0.193134	0.555439
0.577919	0.394047				0.195678	0.90477
0.516907	0.804342				0.446894	0.815863
0.673252	0.448278				0.308998	0.751392
0.621339	0.543249				0.321208	0.88529
0.608903	0.915511				0.269541	0.544693
0.533822	0.481149				0.490798	0.671645
0.778001	0.465861				0.26908	0.893822
0.642773	0.472426				0.29003	0.771376
0.34978	0.731291				0.200213	0.751733
0.325953	0.665851				0.334525	0.676921
0.852618	0.594281				0.297329	0.794897
0.471801	0.628718				0.448177	0.903482
0.783955	0.886263				0.33128	0.884035
0.597832	0.742272				0.288289	0.760404
0.6415	0.71256				0.274155	0.675071
0.8559	0.719783				0.362463	1.01306
0.752686	0.577328				0.556215	0.68669
0.873619	0.503644				0.564041	1.10445
0.348959	0.707106				0.442346	0.822097
0.3348	0.595428				0.320856	1.0091
0.721583	0.37441				0.350192	0.711683
0.791125	0.719783				0.271408	0.82442
0.74126	0.460424				0.215088	0.749042
0.847861	0.293381				0.381962	1.17915
0.631579	0.696921				0.599543	0.682195
0.616078	0.885607				0.366841	0.829795
0.588629	0.786115				0.279102	0.817369
0.341328	0.87995				0.10793	0.942328
0.609444	0.970358				0.357438	1.06645
0.648683	0.343881				0.349181	0.728301
0.605725	0.342911				0.287546	0.809469
0.694547	0.63882				0.319537	0.631776
0.652558	1.00928				0.498191	0.645141
0.661688	0.726103				0.585314	1.06549
0.65226	0.614355				0.583806	1.01266
0.603134	0.5891				0.457061	0.914115
0.649132	0.808296				0.203577	0.933184
0.72448	0.42162				0.128273	0.925493
0.537221	0.684761				0.260117	1.21163
0.731722	0.775119				0.368735	0.857008
0.738676	0.703891				0.311823	0.833241
0.370399	1.0134				0.24509	0.796247
0.766578	0.644883				0.490276	0.537288
0.643252	0.595399				0.425632	0.586416
0.541821	0.706238				0.401272	0.78787
0.594667	1.07134				0.301311	0.586373
0.758908	0.492524				0.372845	0.816145
0.508883	0.986759				0.269747	0.876041
0.675798	0.63075				0.186566	0.648182
0.805591	0.920314				0.323123	0.902782
0.632559	0.624837				0.456138	0.961041
0.551559	0.734616				0.290181	0.813877
0.681325	0.449401				0.309908	0.884791
0.493451	0.585959				0.545221	0.939955
0.649956	0.611708				0.33591	0.496164
0.717665	0.535219				0.405445	0.849423
0.631225	0.715009				0.561287	0.779385
0.700792	0.872897				0.292371	0.828301
0.726215	0.911321				0.345744	0.878867
0.558567	0.941449				0.502859	0.73167
0.68282	0.522882				0.300529	0.678255
0.384962	0.813562				0.35197	0.847156
0.497916	0.787659				0.303264	1.11604
0.69507	0.492843				0.546363	0.932689
0.763112	0.367753				0.162166	0.730127
0.589265	0.549481				0.242487	0.642348
0.564177	0.551083				0.370559	1.24945
0.489261	0.565223				0.304421	0.864024
0.660122	0.691259				0.422369	0.804084
0.662515	0.852919				0.216222	0.943389
0.778757	0.561336				0.567874	1.00522
0.734943	0.47733				0.437352	0.869591
0.446826	0.642423				0.105807	0.715182
0.724356	0.605353				0.204956	0.7471
0.810931	0.473956				0.34656	0.870328
0.659106	0.589035				0.285458	0.889006
0.769523	0.418253				0.269791	0.726029
0.530155	0.718859				0.347528	0.748004
0.510525	0.969248				0.249676	0.712374
0.645968	0.508158				0.372978	0.701928
0.479945	0.594534				0.33613	0.892595
0.52977	0.602699				0.297058	0.839924
0.620671	0.431501				0.325652	0.878958
0.568536	0.645146				0.232293	0.732771
0.663883	0.66555				0.117746	0.722791
0.705123	1.03985				0.385551	0.977736
0.75291	0.449326				0.229715	1.13682
0.566361	0.837048				0.204094	0.959157
0.700601	0.628154				0.193071	0.731541
0.365457	0.744211				0.251261	1.01834
0.760225	0.668549				0.285432	0.694446
0.55684	0.525313				0.416261	0.779481
0.482387	0.618263				0.499152	0.646312
0.81146	0.285423				0.38234	1.03316
0.613195	0.784698				0.260814	0.7505
0.709018	0.521898				0.530597	0.779504
0.764738	0.94635				0.427847	0.760819
0.76872	0.470819				0.489395	0.707225
0.444896	0.740475				0.375185	0.605786
0.714356	0.699328				0.222299	0.859192
0.250854	1.02545				0.25801	0.90171
0.409721	0.80893				0.218706	1.22376
0.738356	0.905011				0.14767	0.55208
0.60971	0.43827				0.378331	0.969175
0.739262	0.376017				0.231269	0.798235
0.692376	0.892218				0.363471	1.08117
0.265651	1.04866				0.382741	0.911037
0.668269	0.332633				0.424125	0.726367
0.638471	0.584026				0.221815	1.02616
0.653422	0.716478				0.441624	0.908318
0.638797	0.587146				0.301553	0.882124
0.603767	0.688826				0.247415	0.817826
0.416865	0.977949				0.31952	0.657152
0.546996	0.834681				0.320433	0.799458
0.890927	0.643666				0.519918	0.834679
0.693006	0.186413				0.186149	0.853598
0.582721	0.679602				0.575303	1.17815
0.734843	0.446839				0.338269	0.746768
0.637423	1.14624				0.350769	0.89232
0.321285	0.736727				0.407307	0.644176
0.696147	0.900002				0.547475	0.871831
0.846676	0.38275				0.298626	1.01117
0.616637	0.922845				0.307616	0.793267
0.660699	0.480345				0.197777	1.00106
0.329948	0.50346				0.395736	0.684611
0.69613	0.81992				0.476697	0.944419
0.903842	0.74788				0.190693	0.77175
0.259213	0.738499				0.513048	0.898898
0.557356	0.894942				0.353681	0.831323
0.62916	0.707378				0.189826	0.96314
0.714761	0.828467				0.258369	0.528522
0.517941	0.629881				0.299028	0.825206
0.573249	0.584362				0.327363	0.731718
0.873636	0.507087				0.300416	0.748721
0.703339	0.685872				0.570348	1.05114
0.621593	0.850916				0.430688	0.989987
0.44393	0.728691				0.265086	0.807396
0.680959	0.613458				0.408358	0.796426
0.693763	0.520624				0.300738	1.22682
0.944089	0.250532				0.310286	1.00494
0.502744	1.28091				0.360756	0.875628
0.653567	0.671263				0.353478	0.563706
0.740299	0.714213				0.273547	1.01449
0.874249	0.0497569				0.181421	0.801816
0.641688	0.626461				0.34911	0.615817
0.801174	0.498344				0.265748	0.924535
0.509462	0.724558				0.332991	0.76355
0.710323	1.1193				0.333426	0.74354
0.254092	1.13174				0.212781	0.662825
0.858092	0.3272				0.139058	0.82351
0.778054	0.592707				0.242431	0.804916
0.709064	0.722663				0.374946	0.64002
0.650089	0.640269				0.25659	0.841623
0.833751	0.852369				0.250483	0.864704
0.26531	1.17428				0.282995	0.850576
0.409197	0.695084				0.391269	0.945037
0.590761	0.775884				0.279815	0.948349
0.589174	0.575976				0.240402	0.659414
0.792012	0.628822				0.26259	0.945811
0.671617	0.419477				0.239858	0.858553
0.686044	0.471561				0.389303	0.937795
0.481363	0.85216				0.424756	1.12294
0.763491	0.523975				0.433458	0.921209
0.877675	0.314105				0.275961	0.82558
0.565176	0.883599				0.590796	0.382087
0.733427	0.567831				0.273885	1.12711
0.784735	0.31505				0.478476	0.69507
0.740561	0.41152				0.359221	0.848145
0.938631	0.319824				0.350458	0.725424
0.429691	0.434334				0.458985	0.509147
0.658396	0.44133				0.209482	0.888818
0.611577	0.67629				0.358859	0.829512
0.627042	0.880853				0.55499	0.673965
0.576111	0.683577				0.278461	0.642754
0.678785	0.624538				0.578067	0.517077
0.617518	0.677838				0.318185	0.745824
0.725339	0.617273				0.466496	0.706068
0.707572	0.731763				0.107855	0.884717
0.596183	0.400699				0.478077	0.749617
0.767378	0.809345				0.442845	0.641622
0.624027	0.476273				0.31991	1.05823
0.512742	0.800806				0.240765	0.697521
0.537629	0.593461				0.315096	0.861198
0.680041	0.489535				0.449192	0.843564
0.605502	0.637759				0.161893	0.822227
0.665592	0.545248				0.435218	0.935106
0.667988	0.512759				0.547634	0.731571
0.613534	0.539759				0.379922	0.659537
0.5135	0.818212				0.237564	0.96519
0.644309	0.872844				0.448877	0.61003
0.659488	0.611527				0.193732	0.513412
0.676701	0.614438				0.353732	0.738734
0.770179	0.834051				0.460336	0.918594
0.590086	0.423395				0.230241	0.737925
0.493119	0.452777				0.248503	0.974308
0.582826	0.741452				0.351105	0.836773
0.835204	1.11125				0.301142	0.840651
0.672723	0.662207				0.137642	0.891878
0.611966	0.831434				0.443622	0.778474
0.454771	0.506595				0.151135	0.895034
0.633346	0.509664				0.313339	0.724149
0.745782	0.444857				0.322525	0.640787
0.684326	0.410908				0.420174	0.84802
0.68944	0.677224				0.399462	0.72089
0.857201	0.420286				0.579093	0.596621
0.866067	0.826829				0.310196	1.02231
0.793461	0.642289				0.223305	1.02428
0.59488	0.578769				0.429339	0.931338
0.66038	0.735637				0.583341	0.704508
0.611127	0.480781				0.492192	0.826351
0.732158	0.95398				0.528494	0.837874
0.282823	0.702889				0.346869	0.99829
0.356785	0.558865				0.389839	0.82686
0.713369	0.625762				0.308915	0.80249
0.432257	1.11973				0.30196	0.96556
0.682096	0.671487				0.360525	0.756972
0.69969	0.448859				0.242876	0.751778
0.76643	0.758314				0.377359	0.906199
0.584627	0.706144				0.252709	0.894963
0.500655	0.54968				0.428848	0.857976
0.623917	0.504103				0.196153	0.744893
0.674635	0.83861				0.171414	0.996084
0.583827	1.02609				0.54067	0.928334
0.738874	0.359184				0.369196	0.992379
0.908955	0.549124				0.298097	0.841755
0.703106	0.612077				0.439375	0.866908
0.776645	0.710234				0.235018	1.13184
0.740751	0.908255				0.477988	1.04966
0.674735	0.335836				0.318804	1.04746
0.769793	0.244324				0.145107	0.830958
0.651981	0.928149				0.206682	0.763433
0.681101	0.431859				0.179043	0.781874
0.582746	0.605321				0.282944	0.968983
0.643836	0.662847				0.457871	0.712611
0.603499	0.470289				0.312738	0.764178
0.512092	1.20766				0.190267	0.923389
0.588609	0.473113				0.263549	0.919845
0.831486	0.849981				0.260236	0.669116
0.673179	0.34939				0.238433	0.694968
0.698166	0.500389				0.303401	0.998546
0.539825	0.892309				0.383418	0.687489
0.529154	0.735171				0.439205	0.824253
0.607094	0.759082				0.249834	0.758396
0.572174	0.477991				0.204861	1.30251
0.682934	0.504945				0.482718	0.968148
0.536018	0.726198				0.341389	0.736061
0.529069	0.570243				0.205459	1.05961
0.722148	0.61658				0.361391	0.795851
0.873532	0.514203				0.24595	1.06438
0.670911	0.534337				0.269917	0.799421
0.576686	0.659761				0.266047	0.999917
0.653918	0.781761				0.579493	0.769067
0.757683	0.802971				0.546217	0.98943
0.746838	0.677409				0.355149	0.748077
0.88014	0.375558				0.421558	0.661732
0.593337	0.859498				0.372451	0.732479
0.710415	0.82213				0.524842	0.590199
0.490391	0.69824				0.191727	0.948067
0.710159	0.845487				0.431424	0.763708
0.77967	0.869447				0.25021	0.781445
0.586687	0.752453				0.478036	0.816649
0.601567	0.701402				0.224925	0.787532
0.56888	0.809214				0.322516	0.771511
0.664227	0.816896				0.167133	1.16189
0.683311	0.572911				0.457586	0.918661
0.458063	1.24919				0.347278	0.747006
0.771761	0.543483				0.405431	0.841905
0.718841	0.644125				0.326696	0.821009
0.704191	0.613229				0.297408	0.767363
0.760652	0.785438				0.275611	0.975726
0.698097	0.535046				0.407615	0.841553
0.436655	1.03861				0.360695	0.876092
0.680361	0.524428				0.22478	0.772236
0.628251	0.623109				0.522922	1.12631
0.384987	0.965488				0.454814	0.708056
0.534832	0.579197				0.38455	0.572162
0.589182	0.485039				0.137397	0.684048
0.550232	0.585786				0.49359	0.840235
0.721893	0.781852				0.413516	1.12815
0.565724	0.526415				0.278725	1.02929
0.704441	1.07151				0.479723	0.936127
0.550662	0.752345				0.384137	0.766583
0.900244	0.865407				0.389063	0.997497
0.516151	0.590213				0.372949	0.994921
0.604938	0.660609				0.380556	0.842715
0.569096	0.561948				0.374456	1.38747
0.628879	0.892248				0.334466	1.42129
0.62589	0.705294				0.562759	0.791676
0.335302	0.773946				0.411831	0.752678
0.822669	0.507999				0.444043	0.891847
0.588239	0.626273				0.236169	0.792975
0.781398	0.656735				0.342056	0.801217
0.642929	0.44998				0.276394	0.895257
0.845287	1.04678				0.388122	0.895082
0.677513	0.773436				0.372397	0.671197
0.718406	0.398578				0.497982	0.635751
0.325625	0.746043				0.392274	0.926161
0.658741	0.493043				0.46719	1.08026
0.418404	0.58044				0.471397	0.830966
0.58677	0.713601				0.320236	0.909337
0.757964	0.632556				0.137487	1.32438
0.584451	0.551389				0.567329	0.82103
0.886594	0.288274				0.339641	1.02375
[truncated: 20,317 more rows]
